# Supplementary material for: 1-Dichloro­acetyl-t-3,t-5-dimethyl-r-2,c-6-diphenyl­piperidin-4-one
Source: Acta Crystallogr Sect E Struct Rep Online. 2013 Mar 28;69(Pt 4):o609. doi: 10.1107/S1600536813007927 (PMC3629647; doi:10.1107/S1600536813007927)
Supplement: Supplementary file 2 [file e-69-0o609-Isup2.hkl]

# 
# h,k,l, Fc-squared, Fo-squared, sigma(Fo-squared) and status flag 
# 
data_I
_shelx_title ' DC3 in P2(1)' 
_shelx_refln_list_code          4 
_shelx_F_calc_maximum       84.10 
_exptl_crystal_F_000       408.00 
_reflns_d_resolution_high  0.7478 
 
loop_ 
 _symmetry_equiv_pos_as_xyz 
 'x, y, z' 
 '-x, y+1/2, -z' 
 
_cell_length_a     8.2776 
_cell_length_b     9.7135 
_cell_length_c    11.8467 
_cell_angle_alpha  90.000 
_cell_angle_beta   90.578 
_cell_angle_gamma  90.000 
 
_shelx_F_squared_multiplier     1.000 
 
loop_ 
 _refln_index_h 
 _refln_index_k 
 _refln_index_l 
 _refln_F_squared_calc 
 _refln_F_squared_meas 
 _refln_F_squared_sigma 
 _refln_observed_status 
   4  -8   0       37.56       37.29      1.93 o 
   5  -8   0        9.46        6.99      0.78 o 
   6  -8   0        2.49        1.69      0.77 o 
   7  -8   0        5.29        5.16      1.08 o 
   8  -8   0       77.53       83.90      3.93 o 
   5  -7   0      104.16      100.96      3.33 o 
   6  -7   0       20.35       19.35      1.17 o 
   7  -7   0        3.52        4.16      0.85 o 
   8  -7   0       52.18       58.47      2.26 o 
   9  -7   0       35.99       39.23      1.85 o 
   2  -6   0       59.41       63.71      2.70 o 
   3  -6   0       69.57       73.27      3.24 o 
   4  -6   0      437.74      444.92     15.79 o 
   5  -6   0      106.34      107.36      2.47 o 
   6  -6   0       72.82       74.35      3.39 o 
   7  -6   0        0.10       -0.39      0.54 o 
   8  -6   0      189.86      189.57      5.28 o 
   9  -6   0        9.82       12.14      1.06 o 
   2  -5   0      234.34      258.94      9.09 o 
   3  -5   0       67.49       74.65      3.16 o 
   4  -5   0       98.39      104.08      4.24 o 
   5  -5   0      110.34      111.99      2.34 o 
   6  -5   0       27.93       23.27      1.20 o 
   7  -5   0       26.37       26.27      1.31 o 
   8  -5   0        5.11        5.91      1.19 o 
   9  -5   0        2.48        1.33      0.68 o 
  10  -5   0        6.51        5.08      0.84 o 
   2  -4   0      491.46      497.93     17.49 o 
   3  -4   0      246.23      275.20      9.63 o 
   4  -4   0      188.21      181.88      4.63 o 
   5  -4   0       67.53       71.36      1.58 o 
   6  -4   0       56.59       58.03      1.82 o 
   7  -4   0       47.42       42.95      2.16 o 
   8  -4   0        0.28       -0.23      0.54 o 
   9  -4   0        3.19        3.20      0.65 o 
  10  -4   0        1.23        2.59      0.73 o 
   2  -3   0     2941.41     3211.84    107.55 o 
   3  -3   0      522.92      522.20     18.34 o 
   4  -3   0       54.56       49.36      1.33 o 
   5  -3   0      208.23      218.33      4.16 o 
   6  -3   0      196.67      199.05      4.25 o 
   7  -3   0       72.07       60.71      2.07 o 
   8  -3   0        6.65        5.60      0.68 o 
   9  -3   0       11.27        9.85      0.87 o 
  10  -3   0        4.62        4.10      0.70 o 
   2  -2   0     2943.21     3022.39     98.31 o 
   3  -2   0     1078.13     1141.62     27.64 o 
   4  -2   0      461.55      493.44      8.99 o 
   5  -2   0       91.04       90.21      2.55 o 
   6  -2   0      101.95       98.45      2.19 o 
   7  -2   0       64.01       62.31      2.04 o 
   8  -2   0      153.84      139.08      3.92 o 
   9  -2   0       29.19       28.85      1.85 o 
  10  -2   0        3.41        2.39      0.92 o 
   1  -1   0      269.61      270.96      9.94 o 
   2  -1   0     1324.75     1414.04     33.39 o 
   3  -1   0     1467.37     1556.19     55.13 o 
   4  -1   0     1432.56     1524.85     29.93 o 
   5  -1   0      257.50      296.41      6.09 o 
   6  -1   0       80.74       78.99      1.83 o 
   7  -1   0        7.32        6.50      0.44 o 
   8  -1   0       23.19       19.29      1.00 o 
   9  -1   0        4.38        4.08      0.92 o 
  10  -1   0       33.73       28.43      2.08 o 
   1   0   0      297.65      287.67      6.92 o 
   2   0   0        7.01       12.41      0.34 o 
   3   0   0     2494.60     2497.87     48.61 o 
   4   0   0      604.50      581.19     11.44 o 
   5   0   0       22.79       23.84      0.70 o 
   6   0   0      139.69      139.25      2.95 o 
   7   0   0        1.36       -0.20      0.42 o 
   8   0   0       13.62       13.64      1.31 o 
   9   0   0       22.08       13.17      1.31 o 
  10   0   0        0.01       -0.54      0.85 o 
   1   1   0      294.54      306.71      9.71 o 
   2   1   0     1299.67     1390.09     33.34 o 
   3   1   0     1460.68     1500.57     36.77 o 
   4   1   0     1426.71     1548.13     36.50 o 
   5   1   0      267.52      314.03      7.46 o 
   6   1   0       79.29       81.13      2.66 o 
   7   1   0        6.95        6.46      1.31 o 
   8   1   0       23.85       18.18      1.46 o 
   9   1   0        4.33        2.85      0.92 o 
   0   2   0     1795.10     1743.97     41.61 o 
   1   2   0      464.10      507.02     12.01 o 
   2   2   0     2941.97     2838.81    151.39 o 
   3   2   0     1104.12     1174.08     27.59 o 
   4   2   0      444.87      476.80     11.77 o 
   5   2   0       89.95       88.34      2.45 o 
   6   2   0      102.75       95.57      2.67 o 
   7   2   0       62.76       65.06      1.93 o 
   8   2   0      152.95      142.46      3.81 o 
  10   2   0        3.40        3.54      1.00 o 
   1   3   0     2926.28     2928.42     56.70 o 
   2   3   0     2956.97     3143.85     75.28 o 
   3   3   0      517.26      539.92     17.95 o 
   4   3   0       57.81       52.67      2.20 o 
   5   3   0      207.94      212.81      5.45 o 
   6   3   0      198.94      207.13      5.17 o 
   7   3   0       73.86       63.51      1.93 o 
   8   3   0        6.86        5.28      0.62 o 
   9   3   0       11.50       12.02      1.31 o 
  10   3   0        4.55        4.62      1.16 o 
   0   4   0     1522.73     1497.25     50.00 o 
   1   4   0     1904.02     2039.98     48.08 o 
   2   4   0      494.19      508.35      9.89 o 
   3   4   0      240.02      267.88     12.87 o 
   4   4   0      189.66      182.52      4.58 o 
   5   4   0       69.83       72.16      2.27 o 
   6   4   0       54.22       54.65      2.16 o 
   7   4   0       45.85       42.86      1.50 o 
   8   4   0        0.33       -0.18      0.43 o 
   9   4   0        3.30        3.47      1.00 o 
  10   4   0        1.30        1.00      1.00 o 
   1   5   0      534.32      537.52     10.63 o 
   2   5   0      229.49      253.85      5.09 o 
   3   5   0       70.85       77.51      2.21 o 
   4   5   0      100.59      108.62      5.76 o 
   5   5   0      107.42      111.26      2.97 o 
   6   5   0       28.95       24.96      1.46 o 
   7   5   0       26.41       27.80      1.17 o 
   8   5   0        5.28        5.66      0.65 o 
   0   6   0      948.08     1011.65     33.98 o 
   1   6   0       23.20       27.41      0.61 o 
   2   6   0       52.94       59.08      1.41 o 
   3   6   0       72.60       74.64      1.67 o 
   4   6   0      442.72      447.63     10.87 o 
   5   6   0      103.94      100.77      4.16 o 
   6   6   0       75.59       75.89      3.16 o 
   7   6   0        0.09       -0.39      0.54 o 
   8   6   0      188.94      188.91      7.09 o 
   1   7   0       65.31       57.87      1.74 o 
   2   7   0       35.14       40.41      1.03 o 
   3   7   0       37.07       39.50      1.33 o 
   4   7   0      137.49      146.33      4.74 o 
   5   7   0      102.25       97.07      4.01 o 
   6   7   0       20.10       16.87      1.39 o 
   7   7   0        4.05        4.16      0.85 o 
   8   7   0       52.29       60.02      2.85 o 
   9   7   0       36.05       39.45      2.23 o 
   0   8   0      209.56      235.21      8.40 o 
   1   8   0       45.65       40.90      1.42 o 
   2   8   0      258.90      236.11      4.83 o 
   3   8   0       39.69       40.76      1.33 o 
   4   8   0       35.57       33.80      1.54 o 
   5   8   0        9.81        9.09      1.00 o 
   6   8   0        2.63        1.85      0.69 o 
   7   8   0        5.35        4.08      0.92 o 
   8   8   0       77.73       79.66      3.70 o 
   1   9   0      124.46      113.42      3.16 o 
   2   9   0        7.84        9.12      0.69 o 
   3   9   0       14.87       14.95      1.74 o 
   4   9   0       35.52       32.31      1.02 o 
   5   9   0       23.82       22.75      1.05 o 
   6   9   0       12.46       11.56      1.23 o 
   7   9   0        1.92        2.23      0.85 o 
   0  10   0       15.29       18.57      1.46 o 
   1  10   0       23.06       20.53      1.06 o 
   2  10   0        6.44        3.32      0.58 o 
   3  10   0       33.32       31.73      1.33 o 
   4  10   0        6.06        7.73      0.53 o 
   5  10   0       11.08        9.98      0.89 o 
   6  10   0       35.51       38.01      1.48 o 
   7  10   0        6.55        6.87      0.76 o 
   1  11   0       26.31       25.20      1.25 o 
   2  11   0       13.49       15.57      1.04 o 
   3  11   0       32.26       35.71      1.50 o 
   4  11   0        0.12        0.77      0.77 o 
   5  11   0       25.55       30.56      1.24 o 
   0  12   0       34.21       44.99      2.54 o 
   1  12   0        5.43        5.53      0.85 o 
   2  12   0        4.31        5.86      0.76 o 
   3  12   0       20.89       23.86      1.28 o 
   4  12   0        4.80        5.01      1.08 o 
  -7  -9   1        3.99        5.08      1.08 o 
  -6  -9   1        4.17        3.85      0.92 o 
   4  -9   1       77.88       77.35      5.16 o 
  -8  -8   1        0.01        0.23      0.92 o 
  -7  -8   1       27.64       27.89      2.08 o 
  -6  -8   1       23.64       28.81      1.93 o 
   4  -8   1       67.46       63.62      2.34 o 
   5  -8   1       13.99       13.28      0.98 o 
   6  -8   1       15.63       15.10      1.31 o 
   7  -8   1        0.93        0.08      0.77 o 
   8  -8   1       52.32       55.24      3.08 o 
  -9  -7   1        6.34        6.03      1.23 o 
  -8  -7   1       72.91       67.99      2.48 o 
  -7  -7   1       11.62       13.37      1.03 o 
  -6  -7   1       17.25       15.12      1.62 o 
  -5  -7   1       90.98       84.13      3.54 o 
   2  -7   1      100.27      104.47      3.85 o 
   3  -7   1       44.48       45.99      1.93 o 
   4  -7   1      151.46      142.88      4.42 o 
   5  -7   1      129.25      124.44      4.00 o 
   6  -7   1       91.14       89.06      3.85 o 
   7  -7   1       13.20       15.61      1.09 o 
   8  -7   1       18.47       19.41      1.33 o 
   9  -7   1       22.24       23.55      1.47 o 
  -9  -6   1       29.19       32.91      1.89 o 
  -8  -6   1       16.02       15.90      1.12 o 
  -7  -6   1        7.67        9.85      0.90 o 
  -6  -6   1      106.18      103.98      2.44 o 
  -5  -6   1      481.27      460.98     11.55 o 
  -4  -6   1      202.65      194.46      7.40 o 
  -3  -6   1       12.85       12.33      1.16 o 
  -2  -6   1      258.66      271.50      9.63 o 
   1  -6   1      279.07      286.98      9.40 o 
   2  -6   1      458.70      456.55     11.86 o 
   3  -6   1      359.93      376.06      9.12 o 
   4  -6   1       43.60       45.49      1.50 o 
   5  -6   1       16.27       16.10      0.74 o 
   6  -6   1       92.88       87.76      2.75 o 
   7  -6   1       23.51       20.42      1.25 o 
   8  -6   1       29.94       30.58      1.55 o 
   9  -6   1       40.86       38.90      1.77 o 
 -10  -5   1        9.06        9.21      0.95 o 
  -9  -5   1       29.75       32.75      1.66 o 
  -8  -5   1       22.90       21.42      1.25 o 
  -7  -5   1       53.62       50.25      1.93 o 
  -6  -5   1      137.44      147.85      3.86 o 
  -5  -5   1       23.09       21.26      0.98 o 
  -4  -5   1       17.34       22.03      1.02 o 
  -3  -5   1      431.35      429.51     15.02 o 
  -2  -5   1      231.12      236.29      8.32 o 
   2  -5   1      393.86      454.54     11.06 o 
   3  -5   1      530.85      556.82     13.18 o 
   4  -5   1      321.96      346.78      7.72 o 
   5  -5   1      197.46      180.01      3.56 o 
   6  -5   1       73.35       70.04      2.26 o 
   7  -5   1        8.56        6.80      1.08 o 
   8  -5   1        1.25        0.64      0.59 o 
   9  -5   1       11.64       12.91      1.04 o 
  10  -5   1        5.89        3.88      0.92 o 
 -10  -4   1        1.15        0.39      0.65 o 
  -9  -4   1        7.65        8.21      0.87 o 
  -8  -4   1       26.05       24.87      1.28 o 
  -7  -4   1       24.25       21.10      1.17 o 
  -6  -4   1      141.14      136.83      4.31 o 
  -5  -4   1       18.86       16.63      0.80 o 
  -4  -4   1      253.30      250.14      9.36 o 
  -3  -4   1      757.42      768.73     26.66 o 
   2  -4   1      496.32      548.44     13.62 o 
   3  -4   1      470.89      511.97     11.24 o 
   4  -4   1      115.72      103.44      2.10 o 
   5  -4   1        7.32        7.95      0.44 o 
   6  -4   1      159.20      152.67      4.19 o 
   7  -4   1       12.62       12.20      0.84 o 
   8  -4   1       11.75       12.40      0.93 o 
   9  -4   1       32.28       28.89      1.41 o 
  10  -4   1        4.61        3.99      0.76 o 
 -10  -3   1        1.80        1.42      0.62 o 
  -9  -3   1       35.42       33.58      1.44 o 
  -8  -3   1       22.07       18.84      1.31 o 
  -7  -3   1      179.01      181.56      3.97 o 
  -6  -3   1       44.09       40.23      1.18 o 
  -5  -3   1      314.34      310.48      7.01 o 
  -4  -3   1      401.01      418.19      9.88 o 
  -3  -3   1      104.31      107.24      2.83 o 
  -2  -3   1      365.32      351.39     12.71 o 
  -1  -3   1     2083.78     2188.25     74.12 o 
   1  -3   1     1351.40     1464.43     48.00 o 
   2  -3   1     1128.69     1199.67     27.95 o 
   3  -3   1       88.17       86.86      2.42 o 
   4  -3   1       56.02       72.08      1.53 o 
   5  -3   1       19.29       14.77      0.69 o 
   6  -3   1       42.81       37.19      3.04 o 
   7  -3   1      130.01      133.68      3.76 o 
   8  -3   1       13.84       11.51      0.87 o 
   9  -3   1       15.88       15.82      2.00 o 
  10  -3   1       32.77       29.10      1.44 o 
 -10  -2   1        1.85        1.56      0.55 o 
  -9  -2   1        0.65       -0.17      0.46 o 
  -8  -2   1       59.96       55.49      1.93 o 
  -7  -2   1      160.03      157.19      3.39 o 
  -6  -2   1      270.56      265.03      5.45 o 
  -5  -2   1       64.31       63.66      1.66 o 
  -4  -2   1      741.77      746.46     18.08 o 
  -3  -2   1      154.63      141.62      3.65 o 
  -2  -2   1     4413.17     4402.99    112.68 o 
   1  -2   1     4163.09     4267.09    144.53 o 
   2  -2   1      363.16      376.20      9.75 o 
   3  -2   1        3.34        5.00      0.36 o 
   4  -2   1      700.56      748.35     18.43 o 
   5  -2   1      155.95      147.30      2.66 o 
   6  -2   1       45.05       45.55      1.17 o 
   7  -2   1      119.15      108.05      3.10 o 
   8  -2   1       20.03       22.57      2.20 o 
   9  -2   1        0.69        0.74      0.58 o 
  10  -2   1        3.22        2.16      1.00 o 
 -10  -1   1        8.43        6.09      1.16 o 
  -9  -1   1       12.52       10.32      1.23 o 
  -8  -1   1       36.50       36.31      1.35 o 
  -7  -1   1       35.35       34.88      1.01 o 
  -6  -1   1      130.15      141.90      3.05 o 
  -5  -1   1      603.46      599.18     14.60 o 
  -4  -1   1      137.10      115.19      2.94 o 
  -3  -1   1     1238.44     1245.19     26.73 o 
  -2  -1   1     2962.16     2884.23     61.72 o 
  -1  -1   1     1529.79     1454.50     31.36 o 
   0  -1   1     2202.41     2067.81     59.64 o 
   1  -1   1      880.23      900.13     20.84 o 
   2  -1   1     6955.47     7114.58    133.42 o 
   3  -1   1      820.24      901.85     15.38 o 
   4  -1   1      458.47      514.96     12.29 o 
   5  -1   1      359.64      355.29      6.16 o 
   6  -1   1       61.07       59.09      1.40 o 
   7  -1   1        0.48        0.05      0.41 o 
   8  -1   1        7.47        4.39      0.92 o 
   9  -1   1        5.05        7.09      1.08 o 
  10  -1   1        2.68        1.23      0.92 o 
 -10   0   1        5.42        5.70      1.08 o 
  -9   0   1        5.10        3.78      0.92 o 
  -8   0   1       48.27       43.30      2.31 o 
  -7   0   1       95.98       97.44      2.39 o 
  -6   0   1      350.94      348.13      7.00 o 
  -5   0   1     1377.36     1427.58     27.90 o 
  -4   0   1      178.91      157.59      3.92 o 
  -3   0   1      455.20      450.09     10.84 o 
  -2   0   1     2637.47     2621.85     62.53 o 
  -1   0   1     4428.56     4428.23     88.07 o 
   0   0   1     1250.96     1177.86     44.24 o 
   1   0   1     5290.32     5197.66    144.62 o 
   2   0   1     2189.01     2190.94     39.67 o 
   3   0   1      312.60      308.66      5.67 o 
   4   0   1        2.16        1.85      0.19 o 
   5   0   1       16.72       23.87      0.89 o 
   6   0   1       42.42       49.60      3.51 o 
   7   0   1       15.08       15.72      1.31 o 
   8   0   1       14.30        9.40      1.08 o 
   9   0   1       24.71       24.42      1.77 o 
 -10   1   1        8.60        6.78      1.16 o 
  -9   1   1       12.99       12.25      1.31 o 
  -8   1   1       36.40       35.84      1.85 o 
  -7   1   1       35.78       34.88      1.27 o 
  -6   1   1      130.70      143.58      4.28 o 
  -5   1   1      597.22      612.63     16.72 o 
  -4   1   1      136.09      112.21      2.94 o 
  -3   1   1     1261.61     1267.35     41.60 o 
  -2   1   1     2985.11     2850.66     96.07 o 
  -1   1   1     1566.09     1482.46     48.92 o 
   0   1   1     2265.54     2119.14     69.32 o 
   1   1   1      870.29      884.14     16.07 o 
   2   1   1     6983.95     6995.24    151.71 o 
   3   1   1      818.06      902.27     19.37 o 
   4   1   1      464.61      502.30     12.42 o 
   5   1   1      358.67      353.54      8.69 o 
   6   1   1       60.62       56.78      1.71 o 
   7   1   1        0.44       -0.27      0.27 o 
   8   1   1        7.52        3.93      0.92 o 
   9   1   1        5.18        6.47      1.08 o 
  10   1   1        2.66        1.77      1.00 o 
 -10   2   1        1.82        0.08      0.77 o 
  -9   2   1        0.59       -0.39      0.69 o 
  -8   2   1       59.36       59.09      2.58 o 
  -7   2   1      160.37      155.83      5.08 o 
  -6   2   1      262.39      266.61      6.62 o 
  -5   2   1       66.87       71.42      3.27 o 
  -4   2   1      756.09      759.59     18.06 o 
  -3   2   1      156.28      147.64      3.62 o 
  -2   2   1     4382.71     4509.45    106.17 o 
  -1   2   1     1719.89     1785.55     42.06 o 
   0   2   1     2934.02     2946.44    103.39 o 
   1   2   1     4195.20     4261.23    101.64 o 
   2   2   1      363.65      368.56      7.25 o 
   3   2   1        3.01        5.40      0.81 o 
   4   2   1      698.82      752.60     18.08 o 
   5   2   1      154.60      143.36      3.76 o 
   6   2   1       44.03       44.08      1.44 o 
   7   2   1      118.95      107.21      2.94 o 
   8   2   1       20.00       21.80      1.62 o 
   9   2   1        0.62        0.08      0.85 o 
  10   2   1        3.08        3.16      1.00 o 
 -10   3   1        1.76        0.62      0.85 o 
  -8   3   1       21.84       18.74      0.98 o 
  -7   3   1      185.44      189.36      4.82 o 
  -6   3   1       43.34       42.94      1.39 o 
  -5   3   1      323.90      314.86      7.74 o 
  -4   3   1      406.93      398.50     44.65 o 
  -3   3   1      105.18      109.42      2.78 o 
  -2   3   1      368.77      369.80      7.62 o 
  -1   3   1     2069.86     2177.00     51.34 o 
   0   3   1      889.92      921.45     15.53 o 
   1   3   1     1325.29     1403.20     23.80 o 
   2   3   1     1111.08     1137.77     36.34 o 
   3   3   1       91.68       90.13      1.87 o 
   4   3   1       58.52       74.84      1.99 o 
   5   3   1       19.44       14.32      0.70 o 
   6   3   1       44.51       37.85      1.30 o 
   7   3   1      130.64      136.34      3.62 o 
   8   3   1       14.47       12.40      1.23 o 
   9   3   1       16.35       19.49      1.62 o 
  10   3   1       32.78       33.21      2.16 o 
 -10   4   1        1.21        0.08      0.92 o 
  -9   4   1        7.77       10.58      0.83 o 
  -8   4   1       24.49       25.51      1.19 o 
  -7   4   1       24.29       23.11      1.06 o 
  -6   4   1      143.77      141.64      3.70 o 
  -5   4   1       19.55       15.56      1.08 o 
  -4   4   1      245.92      248.51      6.16 o 
  -3   4   1      751.23      774.52     15.80 o 
  -2   4   1      484.85      551.06     13.16 o 
  -1   4   1      387.02      406.37      9.75 o 
   0   4   1      630.58      612.81     14.38 o 
   1   4   1        8.87       11.02      0.33 o 
   2   4   1      512.99      571.23     13.43 o 
   3   4   1      478.86      514.53     10.04 o 
   4   4   1      119.49      102.96      8.51 o 
   5   4   1        6.44        6.94      0.58 o 
   6   4   1      158.56      154.48      4.00 o 
   7   4   1       12.72       11.85      0.73 o 
   8   4   1       12.02       12.89      0.87 o 
   9   4   1       31.84       30.97      2.00 o 
  10   4   1        4.46        3.62      1.08 o 
  -9   5   1       29.71       35.44      2.00 o 
  -8   5   1       22.65       20.72      1.46 o 
  -7   5   1       55.59       56.76      1.80 o 
  -6   5   1      136.24      135.51      3.73 o 
  -5   5   1       20.08       20.83      1.12 o 
  -4   5   1       17.31       24.68      0.89 o 
  -3   5   1      430.55      425.17      8.39 o 
  -2   5   1      230.10      230.83      5.75 o 
  -1   5   1      574.18      623.05     12.20 o 
   0   5   1      573.60      566.94     11.11 o 
   1   5   1       13.70       13.73      0.43 o 
   2   5   1      401.88      450.51      7.71 o 
   3   5   1      533.49      527.74     24.14 o 
   4   5   1      318.66      342.24      6.83 o 
   5   5   1      199.47      177.74      6.47 o 
   6   5   1       73.79       72.78      3.66 o 
   7   5   1        7.87        6.21      0.92 o 
   8   5   1        1.06        1.03      0.48 o 
  -9   6   1       29.18       31.66      2.00 o 
  -8   6   1       16.32       16.18      1.39 o 
  -7   6   1        7.77        9.32      1.00 o 
  -6   6   1      101.65       94.53      4.08 o 
  -5   6   1      482.18      478.05     16.18 o 
  -4   6   1      201.55      196.38      4.96 o 
  -3   6   1       14.15       15.04      0.70 o 
  -2   6   1      255.47      266.08      6.62 o 
  -1   6   1      344.85      355.69     10.33 o 
   0   6   1      152.12      147.95      3.85 o 
   1   6   1      284.41      271.14     10.35 o 
   2   6   1      458.33      451.83      7.80 o 
   3   6   1      355.59      359.94      7.26 o 
   4   6   1       44.72       45.75      1.15 o 
   5   6   1       17.60       18.21      1.31 o 
   6   6   1       96.27       89.75      3.62 o 
   7   6   1       23.88       24.27      1.54 o 
   8   6   1       29.32       30.35      1.85 o 
  -9   7   1        6.54        9.17      1.16 o 
  -8   7   1       72.80       69.49      3.16 o 
  -7   7   1       12.26       13.56      1.23 o 
  -6   7   1       17.03       15.64      1.39 o 
  -5   7   1       89.61       87.44      3.62 o 
  -4   7   1        5.72        5.44      0.54 o 
  -3   7   1       32.09       30.12      1.12 o 
  -2   7   1       39.26       39.45      1.33 o 
  -1   7   1      320.90      307.72      6.15 o 
   0   7   1        0.16        0.89      0.81 o 
   1   7   1      146.62      149.56      3.87 o 
   2   7   1       97.63      101.53      2.22 o 
   3   7   1       39.34       38.93      1.07 o 
   4   7   1      147.99      135.95      3.70 o 
   5   7   1      128.86      116.33      4.70 o 
   6   7   1       91.89       88.68      3.70 o 
   7   7   1       13.68       16.72      1.39 o 
   8   7   1       18.24       15.79      1.46 o 
  -8   8   1        0.02       -0.39      0.69 o 
  -7   8   1       27.53       25.96      1.77 o 
  -6   8   1       23.53       25.81      1.77 o 
  -5   8   1       98.03       93.61      3.93 o 
  -4   8   1        7.99        7.98      1.23 o 
  -3   8   1       95.98       90.25      2.59 o 
  -2   8   1      147.77      145.92      3.13 o 
  -1   8   1       27.52       28.34      1.12 o 
   0   8   1      144.16      148.52      3.92 o 
   1   8   1       13.71       14.56      0.82 o 
   2   8   1      253.68      238.55      4.86 o 
   3   8   1      125.20      118.54      2.59 o 
   4   8   1       70.38       64.01      1.58 o 
   5   8   1       14.89       14.13      0.89 o 
   6   8   1       14.29       13.65      0.87 o 
   7   8   1        1.24        2.00      0.77 o 
   8   8   1       51.67       53.78      2.77 o 
  -7   9   1        4.21        5.08      1.00 o 
  -6   9   1        4.22        5.55      1.00 o 
  -5   9   1       88.70       83.80      2.97 o 
  -4   9   1       54.98       53.25      1.80 o 
  -3   9   1       28.57       24.94      0.85 o 
  -2   9   1       23.30       20.34      1.01 o 
  -1   9   1       45.45       41.99      1.53 o 
   0   9   1      113.70      107.12      3.02 o 
   1   9   1      295.18      281.29      7.51 o 
   2   9   1       12.04       11.25      1.27 o 
   3   9   1      113.33      112.02      2.50 o 
   4   9   1       79.64       76.06      1.85 o 
   5   9   1       20.33       18.48      0.96 o 
   6   9   1        9.74       10.02      0.76 o 
   7   9   1        4.01        4.91      1.08 o 
  -7  10   1       10.80       13.48      1.46 o 
  -6  10   1       14.68       14.66      0.92 o 
  -5  10   1        0.01       -0.43      0.43 o 
  -4  10   1       14.83       12.79      0.63 o 
  -3  10   1       41.35       38.08      1.11 o 
  -2  10   1        6.57        8.98      0.76 o 
  -1  10   1       27.26       27.66      1.25 o 
   0  10   1       88.14       90.25      2.77 o 
   1  10   1        8.91        9.36      0.76 o 
   2  10   1       45.33       43.59      1.61 o 
   3  10   1       24.55       24.74      1.17 o 
   4  10   1       34.83       36.44      1.33 o 
   5  10   1       88.58       93.55      5.86 o 
   6  10   1       24.89       26.55      1.24 o 
  -5  11   1        9.61       12.38      0.85 o 
  -4  11   1        0.24       -0.30      0.30 o 
  -3  11   1       17.53       17.84      1.23 o 
  -2  11   1       10.31        9.07      0.82 o 
  -1  11   1       65.89       57.71      2.02 o 
   0  11   1       11.80       10.83      0.87 o 
   1  11   1       25.66       26.03      1.28 o 
   2  11   1       28.56       28.61      1.33 o 
   3  11   1       79.14       78.85      2.50 o 
   4  11   1        4.40        6.78      1.16 o 
   5  11   1        3.83        2.93      0.52 o 
  -4  12   1       10.74       15.02      1.54 o 
  -3  12   1        1.34        1.80      0.69 o 
  -2  12   1       12.26       12.63      2.04 o 
  -1  12   1       11.88       13.43      1.01 o 
   0  12   1        3.72        4.74      0.76 o 
   1  12   1        6.15        9.39      0.90 o 
   2  12   1        6.03        6.78      0.82 o 
   3  12   1       26.96       29.51      2.08 o 
   4  12   1       44.24       50.85      2.85 o 
  -7  -9   2       19.33       20.57      1.93 o 
  -5  -9   2       15.10       14.10      1.31 o 
   2  -9   2       10.49        8.47      1.69 o 
   3  -9   2       93.12       92.07      5.86 o 
   4  -9   2       70.39       70.42      4.85 o 
   5  -9   2       18.22       17.33      2.31 o 
  -8  -8   2        0.61       -0.68      0.68 o 
  -7  -8   2       18.49       19.11      1.77 o 
  -6  -8   2       84.24       76.12      3.39 o 
  -5  -8   2       16.43       18.03      1.46 o 
   2  -8   2       21.14       17.18      2.08 o 
   3  -8   2      601.51      569.73     29.35 o 
   4  -8   2      117.90      126.43      7.47 o 
   5  -8   2        2.69        2.12      0.69 o 
   6  -8   2        7.44        9.71      1.16 o 
   7  -8   2        8.81        6.32      1.08 o 
   8  -8   2        9.41       10.32      1.39 o 
  -9  -7   2        5.89        6.83      0.98 o 
  -8  -7   2        8.51        9.99      1.03 o 
  -7  -7   2      108.20      100.38      3.19 o 
  -6  -7   2       99.20      101.91      3.04 o 
  -5  -7   2        9.69       10.40      1.08 o 
   2  -7   2      156.09      155.42      4.67 o 
   3  -7   2      126.70      119.45      3.70 o 
   4  -7   2      166.62      155.08      4.81 o 
   5  -7   2        2.49        2.75      0.64 o 
   6  -7   2       23.25       18.80      1.54 o 
   7  -7   2       36.26       37.53      1.66 o 
   8  -7   2       17.41       22.30      2.54 o 
   9  -7   2        8.42        9.30      1.03 o 
  -9  -6   2        4.14        4.39      0.84 o 
  -8  -6   2        5.85        5.67      0.81 o 
  -7  -6   2       27.05       25.42      1.93 o 
  -6  -6   2      209.75      197.40      5.23 o 
  -5  -6   2      334.59      351.64      7.88 o 
  -4  -6   2      285.35      273.81     10.02 o 
  -2  -6   2      288.53      303.24     10.63 o 
   1  -6   2       80.03       77.35      3.08 o 
   2  -6   2      146.72      159.62      4.88 o 
   3  -6   2      122.68      122.22      2.97 o 
   4  -6   2       10.54       10.89      0.65 o 
   5  -6   2       19.22       19.67      0.96 o 
   6  -6   2      115.22      123.04      3.43 o 
   7  -6   2       93.84       92.72      2.94 o 
   8  -6   2        0.01       -0.62      0.62 o 
   9  -6   2       26.54       28.16      1.53 o 
 -10  -5   2        0.15       -0.21      0.62 o 
  -9  -5   2       27.24       27.50      1.44 o 
  -8  -5   2       16.70       15.07      1.77 o 
  -7  -5   2        3.90        1.77      0.85 o 
  -6  -5   2       69.63       76.47      2.31 o 
  -5  -5   2       41.85       40.58      1.29 o 
  -4  -5   2       55.69       50.82      1.66 o 
  -2  -5   2      505.73      527.67     18.26 o 
  -1  -5   2      213.34      223.12      7.94 o 
   1  -5   2       79.32       80.74      3.00 o 
   2  -5   2      731.16      771.46     21.27 o 
   3  -5   2       28.50       23.34      0.92 o 
   4  -5   2      404.14      400.69      9.14 o 
   5  -5   2      247.69      260.98      6.59 o 
   6  -5   2       76.79       74.84      2.37 o 
   7  -5   2       75.08       83.61      2.67 o 
   8  -5   2       11.28       12.55      1.04 o 
   9  -5   2        0.82       -0.62      0.62 o 
  10  -5   2       10.04       11.55      1.06 o 
 -10  -4   2        3.41        2.86      0.71 o 
  -9  -4   2        0.99        0.22      1.04 o 
  -8  -4   2       50.65       47.61      1.85 o 
  -7  -4   2       11.25       11.17      0.78 o 
  -6  -4   2      244.96      245.69      6.29 o 
  -5  -4   2       70.00       71.94      1.88 o 
  -4  -4   2       87.71       76.51      2.01 o 
  -3  -4   2      103.54      103.08      4.31 o 
  -2  -4   2       96.93       83.13      3.24 o 
  -1  -4   2       43.67       61.87      2.31 o 
   1  -4   2     1619.46     1667.88     46.08 o 
   2  -4   2      570.17      618.11     13.28 o 
   3  -4   2      279.92      290.55      6.31 o 
   4  -4   2      276.05      286.12      7.24 o 
   5  -4   2      107.05      106.95      2.67 o 
   6  -4   2      100.96      102.94      3.00 o 
   7  -4   2        3.61        1.23      0.54 o 
   8  -4   2       30.23       26.58      1.33 o 
   9  -4   2        4.08        5.04      0.76 o 
  10  -4   2        5.25        4.79      1.08 o 
 -10  -3   2        4.18        4.30      0.76 o 
  -9  -3   2        0.74       -0.49      0.49 o 
  -8  -3   2       23.43       20.74      1.14 o 
  -7  -3   2       31.18       28.64      1.16 o 
  -6  -3   2       74.17       72.98      2.20 o 
  -5  -3   2      232.22      229.97      7.01 o 
  -4  -3   2      525.50      533.06     11.48 o 
  -3  -3   2      375.47      355.02      7.81 o 
  -2  -3   2      203.52      205.09      6.06 o 
  -1  -3   2      124.33      123.73      6.86 o 
   0  -3   2      815.03      809.80     40.68 o 
   1  -3   2      464.40      490.33     13.33 o 
   2  -3   2     1019.80     1105.60     23.89 o 
   3  -3   2      338.10      423.99      9.38 o 
   4  -3   2      226.16      233.69      4.90 o 
   5  -3   2      180.43      201.76      3.82 o 
   6  -3   2       39.40       34.31      1.39 o 
   7  -3   2       20.93       26.93      2.43 o 
   8  -3   2       93.30       94.84      3.47 o 
   9  -3   2        3.23        3.28      0.68 o 
  10  -3   2        3.22        1.93      1.08 o 
 -10  -2   2        1.02        1.18      0.73 o 
  -9  -2   2        0.41        0.13      0.48 o 
  -8  -2   2       11.79       12.81      0.87 o 
  -7  -2   2      291.80      295.72      6.09 o 
  -6  -2   2       61.48       58.67      1.80 o 
  -5  -2   2      139.17      150.45      6.05 o 
  -4  -2   2        2.87        5.09      0.45 o 
  -3  -2   2      124.65      115.61      2.67 o 
  -2  -2   2      192.20      209.28      4.67 o 
  -1  -2   2      425.45      441.64     12.51 o 
   0  -2   2       69.22       69.47      2.13 o 
   1  -2   2     2168.20     2177.46     46.01 o 
   2  -2   2      438.58      419.45      9.21 o 
   3  -2   2      904.28      942.39     29.76 o 
   4  -2   2      769.02      815.42     13.92 o 
   5  -2   2       75.51       71.47      1.75 o 
   6  -2   2       68.67       66.02      2.10 o 
   7  -2   2      139.98      117.03      3.35 o 
   8  -2   2       62.94       60.89      2.89 o 
  10  -2   2        7.77       10.86      1.39 o 
 -10  -1   2        0.21       -0.31      0.77 o 
  -9  -1   2       29.48       30.43      1.26 o 
  -8  -1   2        0.61        0.42      0.31 o 
  -7  -1   2        8.91        8.91      0.75 o 
  -6  -1   2       26.65       27.24      1.27 o 
  -5  -1   2      292.23      304.61      7.49 o 
  -4  -1   2      331.37      325.37      8.87 o 
  -3  -1   2       35.23       40.14      0.93 o 
  -2  -1   2      542.87      531.47     12.15 o 
  -1  -1   2     7066.68     6896.84    150.96 o 
   0  -1   2       12.61       15.79      0.42 o 
   1  -1   2      416.40      439.15      8.74 o 
   2  -1   2     1982.92     1963.01     42.52 o 
   3  -1   2      190.51      238.61      4.81 o 
   4  -1   2      885.61      958.76     16.54 o 
   5  -1   2      363.03      342.96      6.01 o 
   6  -1   2        0.80        0.88      0.41 o 
   7  -1   2       57.46       64.11      2.01 o 
   8  -1   2       31.58       29.82      1.93 o 
   9  -1   2        1.45        0.85      0.77 o 
  10  -1   2        9.70        7.86      1.23 o 
 -10   0   2        0.05        0.31      0.85 o 
  -9   0   2       31.34       31.20      2.08 o 
  -8   0   2       21.24       24.10      1.07 o 
  -7   0   2       20.33       22.73      0.78 o 
  -6   0   2        2.66        3.08      0.44 o 
  -5   0   2      293.34      287.12      7.05 o 
  -4   0   2       58.80       64.15      1.74 o 
  -3   0   2      346.68      341.58      9.33 o 
  -2   0   2        3.41        3.42      0.30 o 
  -1   0   2     2092.25     2051.80     35.07 o 
   0   0   2      882.10      853.02     16.65 o 
   1   0   2     5681.53     5599.29     94.90 o 
   2   0   2     2185.73     2135.56    108.05 o 
   3   0   2     2208.30     2329.57     45.46 o 
   4   0   2      165.16      198.15      4.37 o 
   5   0   2      318.18      337.01      7.37 o 
   6   0   2      210.60      225.45      5.63 o 
   7   0   2       26.53       20.88      1.54 o 
   8   0   2        0.02        0.54      0.77 o 
   9   0   2        0.38        0.08      0.77 o 
  10   0   2        0.82        2.77      1.08 o 
 -10   1   2        0.19       -0.69      0.69 o 
  -9   1   2       29.78       31.43      2.00 o 
  -8   1   2        0.64        0.26      0.43 o 
  -7   1   2        8.22       10.51      2.08 o 
  -6   1   2       27.83       29.77      1.09 o 
  -5   1   2      294.60      304.70     10.48 o 
  -4   1   2      328.36      315.72     11.17 o 
  -3   1   2       34.33       38.29      1.62 o 
  -2   1   2      551.81      531.78     15.95 o 
  -1   1   2     7072.35     7019.89    112.41 o 
   0   1   2       13.52       15.15      0.44 o 
   1   1   2      419.80      441.87      7.06 o 
   2   1   2     1979.49     2004.23     42.21 o 
   3   1   2      192.30      234.02      5.16 o 
   4   1   2      890.21      985.31     21.67 o 
   5   1   2      363.44      350.41      7.60 o 
   6   1   2        0.83        1.30      0.33 o 
   7   1   2       57.99       62.48      2.93 o 
   8   1   2       30.50       31.05      1.93 o 
   9   1   2        1.55        4.62      1.00 o 
  10   1   2       10.18        8.94      1.31 o 
 -10   2   2        1.18        3.00      0.92 o 
  -9   2   2        0.49       -0.08      0.77 o 
  -8   2   2       12.68       16.29      0.92 o 
  -7   2   2      287.98      294.43      7.41 o 
  -6   2   2       61.36       60.36      1.82 o 
  -5   2   2      142.71      152.11      3.92 o 
  -4   2   2        3.22        5.01      0.54 o 
  -3   2   2      120.80      113.95      4.16 o 
  -2   2   2      199.74      215.49      7.24 o 
  -1   2   2      436.21      447.79      8.67 o 
   0   2   2       69.38       73.37      1.12 o 
   1   2   2     2142.89     2117.55     30.80 o 
   2   2   2      440.55      423.00      6.76 o 
   3   2   2      900.26      958.85     20.14 o 
   4   2   2      761.27      799.54     19.50 o 
   5   2   2       72.74       72.66      2.01 o 
   6   2   2       72.47       70.46      1.95 o 
   7   2   2      137.18      121.57      4.78 o 
   8   2   2       63.50       59.55      2.93 o 
   9   2   2       28.56       29.35      2.00 o 
  10   2   2        7.59        9.63      1.31 o 
 -10   3   2        4.15        3.70      1.00 o 
  -9   3   2        0.59       -0.10      0.46 o 
  -8   3   2       23.23       23.13      1.09 o 
  -7   3   2       30.48       30.19      1.19 o 
  -6   3   2       76.46       77.96      2.21 o 
  -5   3   2      234.80      245.22      5.91 o 
  -4   3   2      522.74      519.88     17.87 o 
  -3   3   2      368.81      357.09     12.17 o 
  -2   3   2      213.93      212.45      5.09 o 
  -1   3   2      128.67      133.66      2.68 o 
   0   3   2      809.67      838.02     22.12 o 
   1   3   2      463.82      464.79     14.53 o 
   2   3   2     1042.16     1092.92     18.48 o 
   3   3   2      336.55      430.47      9.01 o 
   4   3   2      230.88      238.40      5.85 o 
   5   3   2      176.19      193.36      5.04 o 
   6   3   2       40.98       36.98      1.25 o 
   7   3   2       19.24       26.03      1.07 o 
   8   3   2       94.38       97.23      4.08 o 
   9   3   2        3.20        3.70      0.92 o 
  10   3   2        3.18        3.62      1.08 o 
  -9   4   2        1.12        0.61      0.50 o 
  -8   4   2       50.33       50.38      3.62 o 
  -7   4   2       12.09       11.58      0.79 o 
  -6   4   2      243.79      249.10     11.25 o 
  -5   4   2       71.35       71.06      2.04 o 
  -4   4   2       88.02       82.92      3.70 o 
  -3   4   2      110.79      115.67      2.36 o 
  -2   4   2       96.58       82.15      2.21 o 
  -1   4   2       43.77       56.25      1.32 o 
   0   4   2      554.50      599.71     13.29 o 
   1   4   2     1631.56     1658.96     31.03 o 
   2   4   2      568.86      601.84     11.89 o 
   3   4   2      266.87      273.46      5.59 o 
   4   4   2      280.84      288.48      7.08 o 
   5   4   2      106.83      102.99      3.47 o 
   6   4   2       98.26      102.00      2.81 o 
   7   4   2        3.15        1.55      0.43 o 
   8   4   2       31.41       30.05      1.85 o 
   9   4   2        4.26        5.55      1.00 o 
  10   4   2        5.40        6.78      1.16 o 
  -9   5   2       27.84       28.89      1.85 o 
  -8   5   2       16.81       15.49      1.31 o 
  -7   5   2        3.79        3.70      0.77 o 
  -6   5   2       67.38       74.64      2.23 o 
  -5   5   2       39.03       39.88      1.36 o 
  -4   5   2       50.99       50.68      2.00 o 
  -3   5   2      473.17      505.12     10.25 o 
  -2   5   2      494.85      523.79     12.61 o 
  -1   5   2      207.81      223.28      4.51 o 
   0   5   2      759.63      820.86     13.89 o 
   1   5   2       83.86       84.11      1.38 o 
   2   5   2      713.81      728.16     14.63 o 
   3   5   2       28.13       22.91      0.58 o 
   4   5   2      410.72      422.29      9.89 o 
   5   5   2      247.50      252.12      6.40 o 
   6   5   2       75.89       75.89      2.21 o 
   7   5   2       74.24       85.68      2.48 o 
   8   5   2       11.37       11.25      1.16 o 
   9   5   2        0.76        1.08      0.85 o 
  -9   6   2        3.98        4.62      0.92 o 
  -8   6   2        5.77        6.24      1.00 o 
  -7   6   2       25.61       22.88      1.62 o 
  -6   6   2      208.65      192.84      7.24 o 
  -5   6   2      340.20      343.69     12.25 o 
  -4   6   2      280.61      273.14      6.81 o 
  -3   6   2      148.82      157.94      4.06 o 
  -2   6   2      279.69      293.56      7.30 o 
  -1   6   2       54.26       61.32      2.47 o 
   0   6   2      246.08      254.19      5.13 o 
   1   6   2       88.33       88.40      2.48 o 
   2   6   2      151.26      166.58      2.64 o 
   3   6   2      126.18      122.58      2.24 o 
   4   6   2       10.25       10.32      0.59 o 
   5   6   2       21.52       20.84      0.93 o 
   6   6   2      115.67      113.76      9.98 o 
   7   6   2       95.11       98.31      3.85 o 
   8   6   2        0.00       -0.54      0.62 o 
  -9   7   2        6.04        7.63      1.16 o 
  -8   7   2        8.40        9.17      1.16 o 
  -7   7   2      108.07      102.47      4.24 o 
  -6   7   2      100.70      101.31      4.16 o 
  -5   7   2       11.67       11.17      1.08 o 
  -4   7   2      246.26      229.97      5.86 o 
  -3   7   2      311.55      311.44      7.74 o 
  -2   7   2       63.76       60.90      1.85 o 
  -1   7   2      413.21      417.82      8.30 o 
   0   7   2      234.94      260.65      5.29 o 
   1   7   2       17.04       15.81      0.66 o 
   2   7   2      153.37      155.35      2.80 o 
   3   7   2      123.62      115.31      3.13 o 
   4   7   2      163.30      155.67      3.29 o 
   5   7   2        2.97        3.39      0.46 o 
   6   7   2       22.51       18.28      1.31 o 
   7   7   2       37.71       39.50      1.47 o 
   8   7   2       17.83       22.77      1.17 o 
   9   7   2        8.08        7.55      1.16 o 
  -8   8   2        0.72        1.69      0.85 o 
  -7   8   2       18.42       17.80      1.54 o 
  -6   8   2       82.73       75.12      3.39 o 
  -5   8   2       17.59       18.18      1.46 o 
  -4   8   2       50.76       51.53      1.72 o 
  -3   8   2       96.93       87.39      2.53 o 
  -2   8   2       46.78       55.81      1.77 o 
  -1   8   2      257.54      253.86      6.40 o 
   0   8   2       32.58       33.33      1.25 o 
   1   8   2      373.73      382.29      9.40 o 
   2   8   2       19.49       15.81      0.92 o 
   3   8   2      606.59      582.64     11.48 o 
   4   8   2      120.89      126.28      3.40 o 
   5   8   2        2.62        1.56      0.46 o 
   6   8   2        7.41       11.23      0.79 o 
   7   8   2        8.75        9.12      0.73 o 
   8   8   2        9.32        7.51      0.79 o 
  -7   9   2       19.89       19.11      1.62 o 
  -6   9   2        1.94        3.54      0.92 o 
  -5   9   2       15.58       14.56      1.39 o 
  -4   9   2       68.14       63.62      3.97 o 
  -3   9   2      197.87      186.78      4.93 o 
  -2   9   2      125.47      118.50      2.60 o 
  -1   9   2       77.36       77.61      2.34 o 
   0   9   2      104.19      102.42      2.91 o 
   1   9   2       21.36       21.96      1.04 o 
   2   9   2       12.68       12.81      2.70 o 
   3   9   2       92.95       89.96      2.92 o 
   4   9   2       67.78       67.33      2.06 o 
   5   9   2       17.37       15.45      0.91 o 
   6   9   2       10.81        8.83      0.77 o 
   7   9   2        3.75        5.12      0.68 o 
  -6  10   2       19.57       21.34      1.69 o 
  -5  10   2        1.79        2.77      0.85 o 
  -4  10   2       67.34       59.06      1.57 o 
  -3  10   2       22.23       19.94      0.81 o 
  -2  10   2       45.47       52.04      1.82 o 
  -1  10   2        6.55        7.55      0.71 o 
   0  10   2       31.13       28.30      1.22 o 
   1  10   2      102.71      109.75      3.16 o 
   2  10   2       32.57       30.90      1.30 o 
   3  10   2        0.59        0.22      0.46 o 
   4  10   2        2.24        2.43      0.45 o 
   5  10   2       60.23       59.05      1.92 o 
   6  10   2        2.44        4.84      0.65 o 
  -5  11   2        5.38        4.77      0.61 o 
  -4  11   2       26.65       28.99      0.98 o 
  -3  11   2       33.57       30.97      1.39 o 
  -2  11   2       18.01       18.88      1.23 o 
  -1  11   2       43.55       42.23      1.63 o 
   0  11   2       33.59       33.67      1.42 o 
   1  11   2       77.09       77.13      2.45 o 
   2  11   2      110.94      126.71      3.62 o 
   3  11   2       40.40       41.22      2.39 o 
   4  11   2       19.03       16.64      1.54 o 
   5  11   2       18.08       18.75      0.95 o 
  -3  12   2        7.57        7.20      0.82 o 
  -2  12   2       26.50       27.22      1.36 o 
  -1  12   2       13.52       14.18      1.03 o 
   0  12   2       19.10       20.29      1.20 o 
   1  12   2        7.83       10.90      0.95 o 
   2  12   2        7.07        6.68      0.82 o 
   3  12   2       28.84       34.21      2.23 o 
  -5 -11   3        8.13       10.71      1.39 o 
  -5 -10   3       41.11       39.37      2.31 o 
  -6  -9   3       36.36       38.37      2.31 o 
  -5  -9   3        2.51        1.85      0.77 o 
  -2  -9   3      257.63      242.15     13.17 o 
  -1  -9   3       26.06       25.27      2.62 o 
   0  -9   3       67.46       69.03      4.93 o 
   1  -9   3       14.47       16.64      2.16 o 
   2  -9   3       41.84       40.99      3.47 o 
   3  -9   3        1.33        0.39      1.23 o 
  -8  -8   3       10.16        8.98      1.03 o 
  -6  -8   3       57.81       61.71      2.85 o 
  -5  -8   3       72.51       72.36      2.69 o 
  -4  -8   3       58.41       62.48      4.31 o 
  -3  -8   3       37.39       36.13      2.93 o 
  -2  -8   3      177.17      162.56      9.25 o 
  -1  -8   3      270.16      263.41     14.33 o 
   0  -8   3      119.34      112.25      7.01 o 
   1  -8   3      111.66      102.93      6.32 o 
   2  -8   3      308.50      300.62     16.33 o 
   3  -8   3       36.16       36.06      3.24 o 
   4  -8   3        5.93        6.32      1.54 o 
   5  -8   3       57.44       61.33      4.31 o 
   7  -8   3       14.34       12.94      1.39 o 
   8  -8   3        6.90        4.78      1.23 o 
  -9  -7   3       21.03       22.68      1.47 o 
  -8  -7   3       10.29        7.77      0.92 o 
  -7  -7   3        6.95        8.78      1.46 o 
  -6  -7   3       57.89       56.09      2.01 o 
  -5  -7   3       24.79       25.06      1.13 o 
  -4  -7   3      214.52      203.39     10.94 o 
  -3  -7   3       58.28       56.70      3.85 o 
  -2  -7   3      482.50      464.72     23.81 o 
  -1  -7   3       89.50       82.51      5.24 o 
   0  -7   3       84.45       85.06      5.32 o 
   1  -7   3      263.93      247.92     13.33 o 
   2  -7   3        5.40        6.63      1.39 o 
   3  -7   3      222.02      210.48      6.18 o 
   4  -7   3      102.52      110.57      3.56 o 
   5  -7   3        9.34        8.43      0.84 o 
   6  -7   3        0.36        0.46      0.69 o 
   7  -7   3        1.04       -0.15      0.77 o 
   8  -7   3       10.70       13.42      1.14 o 
   9  -7   3        6.29        4.39      1.39 o 
  -9  -6   3        8.50        5.59      0.90 o 
  -8  -6   3       15.67       13.10      1.54 o 
  -7  -6   3       10.64        9.27      0.83 o 
  -6  -6   3       17.59       16.81      1.03 o 
  -5  -6   3      346.71      347.92      7.84 o 
  -4  -6   3      392.08      384.12      8.61 o 
  -3  -6   3       94.76       94.70      3.66 o 
  -2  -6   3       65.02       55.22      3.47 o 
  -1  -6   3      836.11      790.54     40.52 o 
   0  -6   3      168.41      161.25      9.09 o 
   1  -6   3      315.93      296.23     16.18 o 
   2  -6   3      162.83      157.89      4.72 o 
   3  -6   3      109.12      113.69      3.62 o 
   4  -6   3      157.71      162.48      4.97 o 
   5  -6   3       98.04       96.75      2.62 o 
   6  -6   3       23.43       25.15      2.04 o 
   7  -6   3       63.43       71.80      2.42 o 
   8  -6   3       22.22       27.32      1.44 o 
   9  -6   3        1.53        0.00      0.71 o 
  -9  -5   3        4.66        3.65      1.39 o 
  -8  -5   3       49.77       49.54      2.77 o 
  -7  -5   3        2.75        3.26      0.57 o 
  -6  -5   3       36.39       33.47      1.33 o 
  -5  -5   3      293.80      277.57      6.47 o 
  -4  -5   3      138.16      135.21      4.05 o 
  -3  -5   3      267.28      269.27      8.90 o 
  -2  -5   3      767.70      787.83     25.50 o 
  -1  -5   3      204.57      190.13      5.66 o 
   0  -5   3      336.37      322.58     17.33 o 
   1  -5   3      296.49      296.88      8.76 o 
   2  -5   3      344.69      332.31      7.37 o 
   3  -5   3       40.83       37.61      1.18 o 
   4  -5   3      434.10      465.21     16.71 o 
   5  -5   3      115.40      110.36      2.89 o 
   6  -5   3       19.37       25.14      1.22 o 
   7  -5   3       17.59       18.49      1.14 o 
   8  -5   3        9.08        8.66      0.90 o 
   9  -5   3        0.42        0.59      0.69 o 
 -10  -4   3        2.54        3.46      0.71 o 
  -9  -4   3       27.11       26.89      1.85 o 
  -8  -4   3        6.48        6.24      1.08 o 
  -7  -4   3        7.29        8.52      0.72 o 
  -6  -4   3      201.47      192.79      4.93 o 
  -5  -4   3      114.58      107.59      2.67 o 
  -4  -4   3      110.30      122.73      2.94 o 
  -3  -4   3       51.46       57.07      1.51 o 
  -2  -4   3       85.53      100.34      3.43 o 
  -1  -4   3      319.62      355.39     10.13 o 
   0  -4   3      718.03      696.47     35.36 o 
   1  -4   3      382.93      377.68     10.72 o 
   2  -4   3      505.98      502.10     10.84 o 
   3  -4   3      973.97     1033.54     29.37 o 
   4  -4   3      206.81      237.10      5.33 o 
   5  -4   3        6.21        7.20      0.56 o 
   6  -4   3        5.13        3.39      0.96 o 
   7  -4   3       86.18       85.85      2.67 o 
   8  -4   3        3.10        1.39      0.60 o 
   9  -4   3        4.77        3.38      0.70 o 
  10  -4   3        2.63        1.83      0.68 o 
 -10  -3   3       11.39       12.84      1.43 o 
  -9  -3   3       13.50       12.62      0.95 o 
  -8  -3   3       12.90       12.20      0.84 o 
  -7  -3   3       26.54       24.43      1.09 o 
  -6  -3   3       10.87       10.98      1.69 o 
  -5  -3   3        0.53        0.89      0.28 o 
  -4  -3   3      119.07      112.70      2.70 o 
  -3  -3   3      116.95      132.45      3.07 o 
  -2  -3   3      339.20      363.76      7.93 o 
  -1  -3   3      701.88      694.62     19.47 o 
   0  -3   3      264.56      248.12     10.81 o 
   1  -3   3      532.28      497.32     13.97 o 
   2  -3   3      854.16      848.78     25.60 o 
   3  -3   3      159.33      198.80      4.62 o 
   4  -3   3      327.21      325.63      8.14 o 
   5  -3   3      111.52      105.26      2.39 o 
   6  -3   3      420.06      430.08     10.90 o 
   7  -3   3       42.09       36.83      2.12 o 
   8  -3   3       27.59       26.89      1.33 o 
   9  -3   3        7.08        5.63      1.27 o 
  10  -3   3       10.68        8.63      1.39 o 
 -10  -2   3        0.82        0.96      1.08 o 
  -9  -2   3       15.73       16.48      0.98 o 
  -8  -2   3        0.84        0.87      0.36 o 
  -7  -2   3       78.39       79.97      4.16 o 
  -6  -2   3       35.08       33.66      1.22 o 
  -5  -2   3      130.52      131.04      2.85 o 
  -4  -2   3      410.22      476.82     11.11 o 
  -3  -2   3      436.16      486.21     10.82 o 
  -2  -2   3     1066.73     1142.31     24.90 o 
  -1  -2   3      928.60      964.31     20.94 o 
   0  -2   3      770.64      683.29     14.70 o 
   1  -2   3       40.69       43.16      1.78 o 
   2  -2   3     1110.90     1129.59     24.14 o 
   3  -2   3      702.43      701.14     14.63 o 
   4  -2   3      539.66      583.52     15.50 o 
   5  -2   3       67.51       72.97      1.69 o 
   6  -2   3      246.47      241.39      5.60 o 
   7  -2   3       21.48       21.77      1.14 o 
   8  -2   3       39.44       35.29      2.16 o 
   9  -2   3        8.87        8.24      1.23 o 
  10  -2   3        3.66        1.62      1.00 o 
 -10  -1   3       13.57       13.17      1.46 o 
  -9  -1   3       14.52       13.64      0.85 o 
  -8  -1   3        8.79        8.93      0.60 o 
  -7  -1   3       57.32       57.40      1.74 o 
  -6  -1   3        0.90        1.49      0.35 o 
  -5  -1   3       60.74       56.97      1.66 o 
  -4  -1   3      248.15      248.51      5.68 o 
  -3  -1   3       92.73       93.97      2.14 o 
  -2  -1   3       40.39       34.10      1.00 o 
  -1  -1   3     1838.00     1887.98     32.23 o 
   0  -1   3      330.82      330.64      5.64 o 
   1  -1   3      680.07      647.06     10.74 o 
   2  -1   3      585.91      550.54      9.48 o 
   3  -1   3      115.64       91.29      1.83 o 
   4  -1   3      772.65      752.56     15.23 o 
   5  -1   3       58.90       64.99      1.53 o 
   6  -1   3      374.60      365.03     10.47 o 
   7  -1   3       84.43       82.67      3.62 o 
   8  -1   3       38.55       37.67      2.23 o 
   9  -1   3        8.10        7.01      1.16 o 
  10  -1   3        1.18        2.00      1.00 o 
 -10   0   3       12.23       10.17      1.31 o 
  -9   0   3       35.26       36.83      2.23 o 
  -8   0   3        4.06        4.40      0.39 o 
  -7   0   3       52.60       53.24      1.60 o 
  -6   0   3       46.13       44.27      1.50 o 
  -5   0   3      162.87      159.85      4.47 o 
  -4   0   3       43.96       47.35      1.23 o 
  -3   0   3       27.01       24.43      0.64 o 
  -2   0   3     1764.13     1750.13     29.89 o 
  -1   0   3      107.57       99.73      1.80 o 
   0   0   3       86.53       89.60      2.47 o 
   1   0   3       82.77       74.56      1.35 o 
   2   0   3      185.03      200.52      6.77 o 
   3   0   3      671.86      668.92     12.21 o 
   4   0   3     1340.01     1352.11     26.52 o 
   5   0   3       44.65       53.56      1.69 o 
   6   0   3       95.40       96.07      3.93 o 
   7   0   3      231.69      241.22      8.94 o 
   8   0   3        2.81        3.47      0.92 o 
   9   0   3        7.88        6.01      1.16 o 
  10   0   3        4.12        2.62      1.08 o 
 -10   1   3       13.57       13.56      1.46 o 
  -9   1   3       14.68       14.05      0.92 o 
  -8   1   3        8.72        8.94      0.68 o 
  -7   1   3       57.58       57.65      1.85 o 
  -6   1   3        0.73        1.16      0.46 o 
  -5   1   3       60.26       54.16      2.31 o 
  -4   1   3      250.39      245.00      8.71 o 
  -3   1   3       96.73       97.98      2.20 o 
  -2   1   3       41.08       32.87      1.01 o 
  -1   1   3     1796.47     1892.73     34.41 o 
   0   1   3      327.40      328.61      6.02 o 
   1   1   3      649.88      613.56     10.01 o 
   2   1   3      577.21      554.28     10.06 o 
   3   1   3      112.74       89.96      1.78 o 
   4   1   3      788.51      786.74     16.49 o 
   5   1   3       58.28       61.67      1.57 o 
   6   1   3      375.99      358.40     12.87 o 
   7   1   3       85.21       84.21      3.62 o 
   8   1   3       36.94       38.60      2.23 o 
   9   1   3        7.82        5.78      1.08 o 
  10   1   3        1.21        1.85      1.00 o 
 -10   2   3        0.82       -0.69      0.77 o 
  -9   2   3       16.36       18.06      1.06 o 
  -8   2   3        0.85        1.04      0.62 o 
  -7   2   3       79.88       85.90      2.45 o 
  -6   2   3       34.48       32.04      1.22 o 
  -5   2   3      129.82      131.20      4.85 o 
  -4   2   3      407.52      456.02     16.10 o 
  -3   2   3      441.71      526.90     16.87 o 
  -2   2   3     1084.89     1163.93     24.84 o 
  -1   2   3      933.20      970.48     17.50 o 
   0   2   3      759.53      673.56     13.47 o 
   1   2   3       46.50       46.84      0.82 o 
   2   2   3     1104.65     1107.12     17.81 o 
   3   2   3      694.28      699.89     12.75 o 
   4   2   3      543.25      593.27     12.65 o 
   5   2   3       60.08       63.84      1.90 o 
   6   2   3      247.70      245.43      6.09 o 
   7   2   3       24.09       26.35      1.62 o 
   8   2   3       38.64       36.52      2.08 o 
   9   2   3        8.71        9.01      1.16 o 
  10   2   3        3.61        2.62      1.00 o 
 -10   3   3       11.20       12.33      1.39 o 
  -9   3   3       13.08       12.63      0.90 o 
  -8   3   3       12.36       11.95      0.82 o 
  -7   3   3       25.97       22.91      1.06 o 
  -6   3   3       11.71       10.32      0.71 o 
  -5   3   3        0.65        1.38      0.42 o 
  -4   3   3      117.28      109.40      4.16 o 
  -3   3   3      117.60      128.58      4.78 o 
  -2   3   3      335.67      356.76      8.80 o 
  -1   3   3      696.39      692.67     13.51 o 
   0   3   3      261.33      255.87      3.91 o 
   1   3   3      515.67      495.05      7.21 o 
   2   3   3      838.65      808.99     13.90 o 
   3   3   3      168.97      205.57      3.52 o 
   4   3   3      313.66      325.18      6.52 o 
   5   3   3      111.15      106.34      2.83 o 
   6   3   3      422.12      442.82     10.86 o 
   7   3   3       42.85       35.21      2.00 o 
   8   3   3       27.72       29.43      1.85 o 
   9   3   3        7.26        7.32      1.08 o 
  10   3   3       10.91        8.71      1.31 o 
  -9   4   3       26.82       26.43      1.77 o 
  -8   4   3        6.43        4.96      0.62 o 
  -7   4   3        7.81        9.38      0.71 o 
  -6   4   3      203.03      182.96     16.60 o 
  -5   4   3      115.82      105.90      3.20 o 
  -4   4   3      110.00      118.83      5.05 o 
  -3   4   3       47.08       52.30      1.73 o 
  -2   4   3       87.02      101.18      2.61 o 
  -1   4   3      326.21      351.88      7.00 o 
   0   4   3      709.28      721.29     12.14 o 
   1   4   3      374.55      380.86      8.02 o 
   2   4   3      499.48      489.32      8.42 o 
   3   4   3      978.50     1053.46     17.54 o 
   4   4   3      201.66      229.66      4.74 o 
   5   4   3        5.16        6.09      0.77 o 
   6   4   3        4.89        4.01      0.48 o 
   7   4   3       84.05       86.19      2.47 o 
   8   4   3        2.95        1.69      0.85 o 
   9   4   3        4.90        5.93      1.08 o 
  10   4   3        2.67        1.85      1.00 o 
  -9   5   3        5.01        3.78      0.92 o 
  -8   5   3       50.20       54.47      2.62 o 
  -7   5   3        2.71        2.31      0.77 o 
  -6   5   3       33.77       29.12      1.77 o 
  -5   5   3      291.91      292.61     14.29 o 
  -4   5   3      134.13      134.00      7.94 o 
  -3   5   3      265.99      264.94      6.56 o 
  -2   5   3      763.01      776.31     18.55 o 
  -1   5   3      206.80      190.22      3.90 o 
   0   5   3      339.23      345.23      5.87 o 
   1   5   3      302.08      312.74      5.30 o 
   2   5   3      348.90      331.75      6.57 o 
   3   5   3       40.54       37.72      1.17 o 
   4   5   3      434.43      453.54      7.82 o 
   5   5   3      118.64      113.19      2.48 o 
   6   5   3       18.30       23.57      0.86 o 
   7   5   3       17.22       19.18      0.98 o 
   8   5   3        9.74       10.48      1.16 o 
   9   5   3        0.43       -0.62      0.77 o 
  -9   6   3        8.03        7.78      1.08 o 
  -8   6   3       15.43       14.64      1.39 o 
  -7   6   3        9.84        9.63      1.08 o 
  -6   6   3       18.73       19.95      1.46 o 
  -5   6   3      345.61      337.83     12.17 o 
  -4   6   3      390.14      376.51     13.33 o 
  -3   6   3      103.42      102.30      2.70 o 
  -2   6   3       66.74       55.70      2.66 o 
  -1   6   3      818.28      823.36     13.88 o 
   0   6   3      162.08      169.44      6.58 o 
   1   6   3      322.24      317.03      5.42 o 
   2   6   3      165.42      158.97      3.31 o 
   3   6   3      112.25      115.63      2.13 o 
   4   6   3      159.72      160.66      4.19 o 
   5   6   3      102.11      101.82      2.27 o 
   6   6   3       24.23       26.71      1.16 o 
   7   6   3       63.81       72.46      1.84 o 
   8   6   3       22.25       24.96      1.69 o 
   9   6   3        1.44        0.15      0.77 o 
  -9   7   3       20.99       22.27      1.77 o 
  -8   7   3       10.25        9.32      1.16 o 
  -7   7   3        6.51        7.86      1.08 o 
  -6   7   3       57.46       56.47      2.70 o 
  -5   7   3       25.78       27.66      1.69 o 
  -4   7   3      215.99      199.85      5.78 o 
  -3   7   3       58.54       53.96      1.74 o 
  -2   7   3      483.00      467.53     11.36 o 
  -1   7   3       88.26       84.53      2.40 o 
   0   7   3       81.60       85.63      1.97 o 
   1   7   3      260.07      250.46      5.10 o 
   2   7   3        6.83        7.62      0.36 o 
   3   7   3      214.69      204.96      3.68 o 
   4   7   3       99.60      106.97      2.97 o 
   5   7   3        8.78        7.99      0.62 o 
   6   7   3        0.40       -0.19      0.38 o 
   7   7   3        0.99        0.08      0.41 o 
   8   7   3       10.98       15.25      1.39 o 
   9   7   3        6.29        7.32      1.08 o 
  -8   8   3       10.42       11.40      1.31 o 
  -7   8   3        8.75       10.32      1.23 o 
  -6   8   3       56.07       51.31      2.70 o 
  -5   8   3       73.56       66.26      3.16 o 
  -4   8   3       59.41       59.78      2.00 o 
  -3   8   3       32.73       28.64      1.22 o 
  -2   8   3      178.45      163.61      4.30 o 
  -1   8   3      280.12      270.86      6.76 o 
   0   8   3      120.34      119.87      2.65 o 
   1   8   3      108.99      100.30      2.81 o 
   2   8   3      315.46      313.29      7.68 o 
   3   8   3       38.72       40.17      1.31 o 
   4   8   3        6.32        7.09      0.59 o 
   5   8   3       56.91       56.06      3.16 o 
   6   8   3        6.87        7.89      0.68 o 
   7   8   3       13.78       13.06      0.90 o 
   8   8   3        6.94        5.28      0.68 o 
  -7   9   3       25.28       25.50      1.85 o 
  -6   9   3       38.07       39.37      2.31 o 
  -5   9   3        2.14        3.16      0.85 o 
  -4   9   3      110.04      114.16      3.66 o 
  -3   9   3       73.44       67.76      2.15 o 
  -2   9   3      256.71      238.34      6.16 o 
  -1   9   3       26.98       25.58      1.14 o 
   0   9   3       66.52       74.30      2.26 o 
   1   9   3       15.55       17.33      0.95 o 
   2   9   3       43.62       42.89      2.04 o 
   3   9   3        0.97        0.80      0.29 o 
   4   9   3        4.34        2.89      0.50 o 
   5   9   3       17.53       13.49      1.04 o 
   6   9   3        1.51        2.38      0.54 o 
   7   9   3       17.57       22.35      1.16 o 
  -6  10   3        6.76        8.01      1.16 o 
  -5  10   3       40.55       39.45      2.31 o 
  -4  10   3       12.84       14.98      0.95 o 
  -3  10   3       37.41       37.74      1.50 o 
  -2  10   3       14.17       13.05      0.90 o 
  -1  10   3       67.65       74.15      2.34 o 
   0  10   3        8.56        8.82      1.46 o 
   1  10   3       57.83       53.48      1.82 o 
   2  10   3       31.19       33.79      2.00 o 
   3  10   3       26.66       23.50      1.69 o 
   4  10   3        9.39        8.77      1.04 o 
   5  10   3       21.39       24.25      1.69 o 
   6  10   3       58.07       57.57      4.43 o 
  -5  11   3        7.71       11.21      0.80 o 
  -4  11   3       32.95       36.30      1.14 o 
  -3  11   3        1.68        1.41      0.57 o 
  -2  11   3       26.65       27.35      1.31 o 
  -1  11   3       23.99       24.37      1.22 o 
   0  11   3       28.87       31.29      1.39 o 
   1  11   3        1.13        1.24      0.57 o 
   2  11   3       54.48       57.09      2.93 o 
   3  11   3       86.61       89.06      4.01 o 
   4  11   3        1.37        2.39      0.92 o 
   5  11   3        2.66        2.06      0.47 o 
  -3  12   3       17.62       14.94      1.19 o 
  -2  12   3       10.47       11.11      0.95 o 
  -1  12   3       51.82       59.70      2.15 o 
   0  12   3       13.76       13.94      1.01 o 
   1  12   3        4.85        4.01      0.71 o 
   2  12   3       31.41       29.28      2.08 o 
   3  12   3       57.39       53.39      2.93 o 
  -5 -11   4       15.60       13.79      1.54 o 
  -6 -10   4        0.70        0.54      0.85 o 
  -5 -10   4       14.99       13.10      1.39 o 
  -6  -9   4       35.13       36.67      2.31 o 
  -5  -9   4       27.77       26.58      1.85 o 
  -8  -8   4        3.30        0.69      1.31 o 
  -6  -8   4        3.30        3.54      0.92 o 
  -5  -8   4        2.11        2.07      0.65 o 
  -4  -8   4       28.91       30.47      1.61 o 
  -3  -8   4       36.06       29.05      2.85 o 
  -2  -8   4       44.93       40.37      3.24 o 
  -1  -8   4       82.44       72.81      5.08 o 
   0  -8   4      148.24      152.47      8.86 o 
   1  -8   4        5.16        3.47      1.31 o 
   2  -8   4      163.43      160.87      9.48 o 
   3  -8   4      110.55      108.86      6.86 o 
   4  -8   4       24.45       28.04      2.77 o 
   5  -8   4       22.96       25.89      2.77 o 
  -8  -7   4        7.89        9.17      1.46 o 
  -7  -7   4       13.24       10.50      0.94 o 
  -6  -7   4       75.84       77.17      2.97 o 
  -5  -7   4        3.11        3.85      0.64 o 
  -4  -7   4       18.13       17.20      1.15 o 
  -3  -7   4      354.91      358.87     18.49 o 
  -2  -7   4      467.34      449.39     22.80 o 
  -1  -7   4       22.40       20.03      2.16 o 
   0  -7   4      341.77      321.35     17.72 o 
   1  -7   4       29.94       25.73      2.54 o 
   2  -7   4      203.28      207.32     11.02 o 
   3  -7   4       30.51       36.13      3.00 o 
   4  -7   4       13.26       12.03      0.88 o 
   5  -7   4       86.80       87.07      3.03 o 
   6  -7   4        5.64        6.55      1.00 o 
   7  -7   4        2.59        4.31      1.08 o 
   8  -7   4       23.25       25.96      1.50 o 
  -9  -6   4        4.52        5.22      0.87 o 
  -8  -6   4        9.99        9.63      1.46 o 
  -7  -6   4       24.30       23.05      1.24 o 
  -6  -6   4       14.63       14.11      0.98 o 
  -5  -6   4       38.23       36.88      1.34 o 
  -4  -6   4       69.71       66.26      1.92 o 
  -3  -6   4       67.00       58.94      2.32 o 
  -2  -6   4        0.73        1.08      0.73 o 
  -1  -6   4      204.18      192.84     10.63 o 
   0  -6   4       16.23       14.72      1.77 o 
   1  -6   4      260.48      251.29      7.12 o 
   2  -6   4       75.96       79.14      2.52 o 
   3  -6   4       42.67       39.26      3.04 o 
   4  -6   4      110.28      102.53      3.43 o 
   5  -6   4       83.87       80.63      2.23 o 
   6  -6   4       53.47       55.19      1.99 o 
   7  -6   4       13.91       16.06      2.00 o 
   8  -6   4       29.19       26.83      1.62 o 
   9  -6   4        8.44        9.88      1.04 o 
  -9  -5   4        6.41        5.84      0.84 o 
  -8  -5   4       20.07       17.18      1.69 o 
  -7  -5   4       34.92       34.02      1.81 o 
  -6  -5   4       29.86       26.76      1.25 o 
  -5  -5   4       81.30       85.22      2.30 o 
  -4  -5   4       22.47       22.12      0.97 o 
  -3  -5   4      751.13      747.68     16.17 o 
  -2  -5   4      554.80      598.48     44.61 o 
  -1  -5   4       48.04       53.55      1.98 o 
   0  -5   4      123.84      120.02      3.90 o 
   1  -5   4       88.05       91.33      3.24 o 
   2  -5   4      420.34      420.98     12.77 o 
   3  -5   4       52.87       52.43      1.51 o 
   4  -5   4      149.19      140.25      3.44 o 
   5  -5   4      461.55      486.34     10.73 o 
   6  -5   4      132.51      141.30      4.00 o 
   7  -5   4       13.75       13.14      1.04 o 
   8  -5   4        0.90        0.23      0.65 o 
   9  -5   4        0.65       -0.27      0.65 o 
 -10  -4   4        1.99        0.22      0.65 o 
  -9  -4   4       13.38       10.59      0.95 o 
  -8  -4   4        7.21        8.52      0.78 o 
  -7  -4   4       50.54       52.16      1.80 o 
  -6  -4   4      173.47      177.80      4.71 o 
  -5  -4   4      270.21      275.99      6.21 o 
  -4  -4   4       39.74       43.66      1.35 o 
  -3  -4   4      338.78      359.42      8.00 o 
  -2  -4   4      136.12      149.99      4.38 o 
  -1  -4   4      598.90      615.35     18.57 o 
   0  -4   4      212.15      232.37     10.82 o 
   1  -4   4     1313.90     1313.37     63.21 o 
   2  -4   4      116.05      125.80      5.63 o 
   3  -4   4      603.05      630.52     19.76 o 
   4  -4   4      177.68      180.81      4.16 o 
   5  -4   4       72.71       69.07      3.59 o 
   6  -4   4       68.29       67.32      2.18 o 
   7  -4   4       61.58       64.69      2.23 o 
   8  -4   4       13.94       12.28      0.98 o 
   9  -4   4       19.47       19.02      2.20 o 
  10  -4   4       26.32       34.13      2.47 o 
 -10  -3   4       11.12       12.58      1.35 o 
  -9  -3   4       31.36       31.51      1.49 o 
  -8  -3   4       14.41       13.00      0.84 o 
  -7  -3   4       27.77       26.18      1.43 o 
  -6  -3   4        6.24        5.10      0.58 o 
  -5  -3   4      172.25      173.05      4.03 o 
  -4  -3   4      161.11      168.56      3.94 o 
  -3  -3   4       25.46       28.17      0.95 o 
  -2  -3   4     1521.03     1563.43     33.10 o 
  -1  -3   4      300.27      333.64      7.27 o 
   0  -3   4     1561.22     1470.87     32.74 o 
   1  -3   4      361.21      398.29      7.32 o 
   2  -3   4      240.44      221.93      4.83 o 
   3  -3   4      514.50      523.80     11.50 o 
   4  -3   4      100.76       95.41      2.42 o 
   5  -3   4      185.02      190.98      4.46 o 
   6  -3   4       94.21       95.78      2.60 o 
   7  -3   4       34.59       29.40      1.33 o 
   8  -3   4       16.82       15.65      1.04 o 
   9  -3   4        0.75        0.08      0.92 o 
  10  -3   4        0.73        0.46      1.00 o 
 -10  -2   4        2.30        1.53      0.55 o 
  -9  -2   4        3.22        2.61      0.57 o 
  -8  -2   4        6.73        9.48      0.77 o 
  -7  -2   4       14.49       15.29      1.12 o 
  -6  -2   4       25.79       21.15      0.98 o 
  -5  -2   4      140.73      140.30      3.53 o 
  -4  -2   4      532.52      546.75     11.84 o 
  -3  -2   4      441.56      462.82     11.64 o 
  -2  -2   4       98.33      102.82      2.78 o 
  -1  -2   4     3895.60     3996.61     83.14 o 
   0  -2   4      533.59      556.05     14.66 o 
   1  -2   4      986.30      991.29     26.71 o 
   2  -2   4      239.05      239.91      4.32 o 
   3  -2   4      427.08      474.47      9.50 o 
   4  -2   4      136.72      125.89      3.25 o 
   5  -2   4      102.63      102.43      3.57 o 
   6  -2   4      220.53      220.97      5.15 o 
   7  -2   4      176.92      173.19      6.70 o 
   8  -2   4      135.66      114.10      4.85 o 
   9  -2   4       45.46       45.61      2.62 o 
  10  -2   4        8.61        8.17      1.31 o 
 -10  -1   4       31.55       32.74      2.23 o 
  -9  -1   4       14.33       13.89      1.39 o 
  -8  -1   4       13.32       14.01      1.77 o 
  -7  -1   4      122.18      119.76      3.27 o 
  -6  -1   4      345.60      334.68      8.23 o 
  -5  -1   4        9.63       10.84      0.47 o 
  -4  -1   4      297.98      300.31      6.47 o 
  -3  -1   4      411.42      426.88      8.61 o 
  -2  -1   4      761.35      746.93     14.28 o 
  -1  -1   4      294.09      299.15      6.59 o 
   0  -1   4     3921.03     3857.28     79.68 o 
   1  -1   4      718.11      709.06     14.88 o 
   2  -1   4     1408.08     1462.95     28.12 o 
   3  -1   4      655.10      697.31     13.69 o 
   4  -1   4       55.02       60.22      1.52 o 
   5  -1   4      450.11      467.96     13.67 o 
   6  -1   4      764.75      756.01     21.29 o 
   7  -1   4       39.33       35.13      2.08 o 
   8  -1   4        6.89        5.62      1.08 o 
   9  -1   4       15.47       13.48      1.46 o 
  10  -1   4        1.69        1.77      1.00 o 
 -10   0   4       51.80       51.85      2.93 o 
  -9   0   4        5.18        4.77      0.65 o 
  -8   0   4       17.04       20.22      0.83 o 
  -7   0   4      102.34      105.91      2.86 o 
  -6   0   4       29.46       34.69      1.96 o 
  -5   0   4        7.82        7.78      0.45 o 
  -4   0   4      115.94      137.87      5.26 o 
  -3   0   4      571.83      632.55     14.40 o 
  -2   0   4       59.99       78.10      1.49 o 
  -1   0   4       50.83       58.11      1.14 o 
   0   0   4        8.46       13.63      0.99 o 
   1   0   4     2138.63     1995.17     33.57 o 
   2   0   4      970.69      920.04     25.42 o 
   3   0   4      153.32      149.53      3.12 o 
   4   0   4      598.02      571.98     12.55 o 
   5   0   4       52.79       53.68      1.50 o 
   6   0   4      156.56      155.93      5.93 o 
   7   0   4       65.16       64.18      3.00 o 
   8   0   4        5.48        7.01      1.08 o 
   9   0   4        8.92        9.01      1.23 o 
  10   0   4       31.95       26.50      2.08 o 
 -10   1   4       31.65       30.59      2.16 o 
  -9   1   4       14.45       13.01      2.12 o 
  -8   1   4       13.70       11.97      1.89 o 
  -7   1   4      121.37      120.03      4.62 o 
  -6   1   4      343.65      322.66     11.56 o 
  -5   1   4       11.15       12.56      1.00 o 
  -4   1   4      293.35      297.99      6.63 o 
  -3   1   4      421.81      428.64      9.37 o 
  -2   1   4      738.23      714.44     13.48 o 
  -1   1   4      291.42      303.74      5.61 o 
   0   1   4     3870.41     3765.69     64.92 o 
   1   1   4      731.91      740.18     10.99 o 
   2   1   4     1379.08     1400.03     22.69 o 
   3   1   4      632.03      680.99     12.56 o 
   4   1   4       49.81       54.32      1.23 o 
   5   1   4      461.37      482.00      8.82 o 
   6   1   4      767.54      746.70     26.04 o 
   7   1   4       36.95       36.06      2.08 o 
   8   1   4        6.78        4.93      1.00 o 
   9   1   4       15.90       14.87      1.46 o 
  10   1   4        1.65        3.08      1.08 o 
 -10   2   4        2.32        0.92      0.92 o 
  -9   2   4        3.36        2.05      0.57 o 
  -8   2   4        6.54        6.00      0.65 o 
  -7   2   4       15.17       14.03      0.90 o 
  -6   2   4       27.11       20.42      1.39 o 
  -5   2   4      146.39      149.00      5.32 o 
  -4   2   4      523.18      521.89     18.57 o 
  -3   2   4      433.99      447.43     17.30 o 
  -2   2   4       99.93      103.00      3.63 o 
  -1   2   4     3935.35     4057.13     64.50 o 
   0   2   4      531.51      554.88      8.99 o 
   1   2   4     1023.27     1002.98     15.78 o 
   2   2   4      250.25      252.44      4.01 o 
   3   2   4      422.29      474.49      8.69 o 
   4   2   4      134.84      127.86      2.49 o 
   5   2   4       98.87       99.38      2.06 o 
   6   2   4      213.95      219.69      9.71 o 
   7   2   4      177.11      174.19      6.63 o 
   8   2   4      135.63      118.49      4.78 o 
   9   2   4       45.80       45.38      2.54 o 
  10   2   4        8.56       10.79      1.39 o 
 -10   3   4       11.20       11.67      1.46 o 
  -9   3   4       31.49       35.75      1.47 o 
  -8   3   4       13.94       10.37      1.16 o 
  -7   3   4       28.81       28.78      1.20 o 
  -6   3   4        6.43        5.20      0.96 o 
  -5   3   4      168.24      169.80      6.32 o 
  -4   3   4      168.90      171.34      6.09 o 
  -3   3   4       27.27       29.43      1.39 o 
  -2   3   4     1475.71     1516.36     36.77 o 
  -1   3   4      296.01      324.95      6.10 o 
   0   3   4     1553.23     1533.85     21.92 o 
   1   3   4      356.59      391.46      6.38 o 
   2   3   4      229.72      210.62      3.52 o 
   3   3   4      518.54      524.37      8.93 o 
   4   3   4      103.32       97.77      2.12 o 
   5   3   4      184.93      191.79      3.97 o 
   6   3   4       92.36       93.87      2.17 o 
   7   3   4       36.15       31.73      1.28 o 
   8   3   4       16.67       17.80      1.54 o 
   9   3   4        0.72        0.31      0.85 o 
  10   3   4        0.70       -0.85      0.85 o 
 -10   4   4        1.97        0.77      0.77 o 
  -9   4   4       12.87       12.56      1.23 o 
  -8   4   4        7.28        6.16      1.00 o 
  -7   4   4       51.66       51.65      1.77 o 
  -6   4   4      170.02      176.74      6.63 o 
  -5   4   4      268.47      263.49      9.63 o 
  -4   4   4       41.40       43.68      2.00 o 
  -3   4   4      344.45      360.41     12.40 o 
  -2   4   4      131.18      137.48      2.99 o 
  -1   4   4      620.25      631.88     12.22 o 
   0   4   4      210.77      243.15      8.34 o 
   1   4   4     1306.61     1365.71     20.37 o 
   2   4   4      111.80      120.21      2.18 o 
   3   4   4      600.70      617.59     10.53 o 
   4   4   4      174.27      172.05      3.66 o 
   5   4   4       74.72       72.57      1.67 o 
   6   4   4       66.97       65.37      1.64 o 
   7   4   4       60.70       67.30      2.12 o 
   8   4   4       13.80       14.33      1.31 o 
   9   4   4       19.30       20.65      1.69 o 
  10   4   4       26.24       29.28      2.16 o 
  -9   5   4        6.41        7.09      1.08 o 
  -8   5   4       20.08       17.10      1.46 o 
  -7   5   4       35.43       31.43      1.93 o 
  -6   5   4       28.90       25.50      1.62 o 
  -5   5   4       80.58       83.98      3.54 o 
  -4   5   4       22.16       21.73      1.39 o 
  -3   5   4      750.01      724.66     25.12 o 
  -2   5   4      544.32      555.74     11.19 o 
  -1   5   4       50.28       55.38      1.35 o 
   0   5   4      129.99      129.86      2.32 o 
   1   5   4       90.12       94.65      2.04 o 
   2   5   4      421.16      421.34      7.20 o 
   3   5   4       55.99       54.77      1.11 o 
   4   5   4      145.67      141.62      3.02 o 
   5   5   4      457.35      470.02      9.61 o 
   6   5   4      135.29      142.97      3.13 o 
   7   5   4       14.00       12.43      0.84 o 
   8   5   4        0.86        0.88      0.62 o 
   9   5   4        0.66       -0.15      0.92 o 
  -9   6   4        4.19        6.32      1.16 o 
  -8   6   4       10.05       13.10      1.31 o 
  -7   6   4       23.26       22.27      1.62 o 
  -6   6   4       14.84       12.25      1.23 o 
  -5   6   4       37.29       37.91      2.08 o 
  -4   6   4       69.08       65.49      2.93 o 
  -3   6   4       70.43       61.20      3.31 o 
  -2   6   4        0.87        1.58      0.38 o 
  -1   6   4      208.07      199.61      4.12 o 
   0   6   4       16.11       15.81      0.49 o 
   1   6   4      254.80      242.74      4.30 o 
   2   6   4       74.85       76.64      2.05 o 
   3   6   4       47.02       44.14      0.96 o 
   4   6   4      113.43      107.67      2.36 o 
   5   6   4       82.98       77.39      1.88 o 
   6   6   4       53.80       57.17      1.50 o 
   7   6   4       13.44       15.89      0.79 o 
   8   6   4       29.00       27.08      1.62 o 
   9   6   4        8.24        8.09      1.16 o 
  -8   7   4        7.60       10.86      1.23 o 
  -7   7   4       13.32       11.86      1.23 o 
  -6   7   4       76.38       76.12      3.39 o 
  -5   7   4        2.71        2.16      0.77 o 
  -4   7   4       19.17       16.80      1.31 o 
  -3   7   4      358.48      354.32      8.80 o 
  -2   7   4      459.67      440.79     10.84 o 
  -1   7   4       21.27       20.26      1.02 o 
   0   7   4      349.40      345.78      6.80 o 
   1   7   4       29.62       26.22      1.06 o 
   2   7   4      202.08      198.91      6.05 o 
   3   7   4       30.30       32.33      1.38 o 
   4   7   4       12.90       12.92      1.27 o 
   5   7   4       87.98       85.08      3.40 o 
   6   7   4        5.05        4.01      0.54 o 
   7   7   4        2.70        3.37      0.54 o 
   8   7   4       22.95       26.12      1.77 o 
  -8   8   4        3.38        3.70      1.00 o 
  -7   8   4       25.03       28.35      1.93 o 
  -6   8   4        3.33        4.16      0.92 o 
  -5   8   4        1.85        3.00      0.85 o 
  -4   8   4       30.16       31.36      1.85 o 
  -3   8   4       37.50       28.74      1.22 o 
  -2   8   4       42.54       36.44      1.39 o 
  -1   8   4       85.71       79.00      2.31 o 
   0   8   4      150.41      152.82      4.15 o 
   1   8   4        4.64        3.85      0.45 o 
   2   8   4      163.81      166.83      4.43 o 
   3   8   4      114.60      112.35      3.78 o 
   4   8   4       24.28       24.86      1.05 o 
   5   8   4       23.59       24.63      1.11 o 
   6   8   4        0.23       -0.17      0.41 o 
   7   8   4        4.40        5.29      0.96 o 
   8   8   4        1.96        1.62      0.77 o 
  -7   9   4        0.75        0.39      0.85 o 
  -6   9   4       35.62       40.99      2.31 o 
  -5   9   4       27.29       25.73      1.77 o 
  -4   9   4       24.21       25.05      1.20 o 
  -3   9   4       72.26       70.07      2.23 o 
  -2   9   4       60.93       60.37      1.96 o 
  -1   9   4       26.09       24.46      2.58 o 
   0   9   4        9.65       12.53      1.46 o 
   1   9   4       15.17       15.26      0.87 o 
   2   9   4       29.64       32.41      2.20 o 
   3   9   4       19.12       19.19      0.83 o 
   4   9   4       38.74       40.29      1.42 o 
   5   9   4       16.19       12.49      1.19 o 
   6   9   4       15.52       17.54      1.23 o 
   7   9   4        5.93        6.79      0.76 o 
  -6  10   4        0.78        0.62      0.85 o 
  -5  10   4       15.39       13.41      1.39 o 
  -4  10   4        8.71       10.36      0.84 o 
  -3  10   4       14.06       13.39      0.90 o 
  -2  10   4       26.28       26.57      1.22 o 
  -1  10   4       10.95        8.64      0.79 o 
   0  10   4       12.69       14.26      0.93 o 
   1  10   4       36.41       33.26      2.35 o 
   2  10   4       15.88       17.32      1.01 o 
   3  10   4       39.18       36.60      2.16 o 
   4  10   4        6.95        7.11      0.92 o 
   5  10   4        4.04        3.73      0.55 o 
   6  10   4       17.54       15.43      2.62 o 
  -5  11   4       16.08       13.41      1.46 o 
  -4  11   4        4.96        5.46      0.73 o 
  -3  11   4       15.06       18.65      1.50 o 
  -2  11   4       21.87       21.11      1.50 o 
  -1  11   4        7.27        9.24      0.84 o 
   0  11   4       37.89       39.29      1.58 o 
   1  11   4       51.08       54.29      2.00 o 
   2  11   4        4.61        5.62      1.08 o 
   3  11   4       20.80       20.42      1.77 o 
   4  11   4        0.57       -0.31      0.77 o 
   5  11   4        3.97        3.28      0.54 o 
  -3  12   4       41.25       48.53      1.93 o 
  -2  12   4        6.05        6.63      0.84 o 
  -1  12   4        4.16        3.87      0.73 o 
   0  12   4       19.19       20.58      1.25 o 
   1  12   4       11.70       11.98      0.98 o 
   2  12   4        6.34        6.63      1.23 o 
   3  12   4       34.23       36.75      2.39 o 
  -4 -11   5        0.30        0.62      0.85 o 
  -6 -10   5        1.18        1.77      0.92 o 
  -5 -10   5        0.84        0.39      0.77 o 
  -4 -10   5        4.25        4.47      1.00 o 
  -6  -9   5       16.01       15.49      1.54 o 
  -5  -9   5        1.59        2.31      0.85 o 
  -4  -9   5       26.82       24.88      1.85 o 
  -7  -8   5        0.52       -0.62      0.62 o 
  -6  -8   5        1.57        0.23      0.69 o 
  -5  -8   5        0.13        0.28      1.23 o 
  -4  -8   5        9.50        6.72      0.91 o 
  -3  -8   5      106.77      105.63      6.47 o 
  -2  -8   5      203.20      188.52     10.63 o 
  -1  -8   5        4.01        3.31      1.39 o 
   0  -8   5       69.05       67.80      4.70 o 
   1  -8   5       39.63       33.74      3.16 o 
   2  -8   5       11.75       11.33      1.93 o 
   3  -8   5       38.80       36.75      3.39 o 
   4  -8   5       24.37       26.43      2.85 o 
  -8  -7   5        1.56        1.08      1.08 o 
  -7  -7   5        4.21        3.98      0.72 o 
  -6  -7   5        2.54        2.10      0.61 o 
  -5  -7   5       13.29       11.72      0.85 o 
  -4  -7   5      229.33      228.74      7.70 o 
  -3  -7   5       29.20       26.50      2.62 o 
  -2  -7   5      238.85      230.36     12.87 o 
  -1  -7   5      107.00      104.93      6.24 o 
   0  -7   5      561.05      512.80     27.04 o 
   1  -7   5      618.09      602.40     31.90 o 
   2  -7   5      285.18      260.40     14.33 o 
   3  -7   5      196.73      196.00     10.94 o 
   4  -7   5       50.69       51.62      3.93 o 
   5  -7   5       19.99       19.93      1.29 o 
   6  -7   5       24.01       26.04      1.77 o 
   7  -7   5        0.49        0.15      0.77 o 
   8  -7   5        0.86        0.62      1.00 o 
  -9  -6   5        1.13        1.54      1.16 o 
  -8  -6   5        4.17        1.16      1.08 o 
  -7  -6   5       12.18       12.94      0.98 o 
  -6  -6   5       49.37       49.71      1.85 o 
  -5  -6   5      103.26      101.93      2.74 o 
  -4  -6   5       67.93       71.36      2.05 o 
  -3  -6   5       12.72       12.53      1.74 o 
  -2  -6   5      170.47      156.58      5.07 o 
  -1  -6   5      228.02      212.79     11.86 o 
   0  -6   5      552.17      546.31     27.81 o 
   1  -6   5       27.81       23.42      2.31 o 
   2  -6   5       84.09       83.00      2.71 o 
   3  -6   5      101.75       98.00      3.22 o 
   4  -6   5       37.40       34.91      1.52 o 
   5  -6   5       97.91      101.10      3.36 o 
   6  -6   5       35.53       35.49      1.52 o 
   7  -6   5        5.24        5.09      0.79 o 
   8  -6   5        0.86       -0.65      0.65 o 
   9  -6   5        8.37        8.04      0.98 o 
  -9  -5   5       13.79       11.02      1.46 o 
  -8  -5   5       48.70       51.59      2.89 o 
  -7  -5   5        0.76        0.69      0.54 o 
  -6  -5   5       30.02       33.98      1.44 o 
  -5  -5   5       54.53       53.04      1.66 o 
  -4  -5   5       75.82       72.30      2.02 o 
  -3  -5   5       29.92       29.18      1.07 o 
  -2  -5   5      790.62      751.25     21.69 o 
  -1  -5   5      121.05      111.25      6.70 o 
   0  -5   5      116.41      108.77      2.51 o 
   1  -5   5      686.00      661.48     19.10 o 
   2  -5   5       68.03       63.37      2.11 o 
   3  -5   5      109.43      115.66      2.88 o 
   4  -5   5       63.58       64.11      2.30 o 
   5  -5   5       10.45       11.26      1.04 o 
   6  -5   5       15.14       13.24      0.92 o 
   7  -5   5        0.80       -0.19      0.69 o 
   8  -5   5       23.29       26.70      1.42 o 
   9  -5   5       27.64       30.10      2.27 o 
  -9  -4   5        8.37        9.40      1.31 o 
  -8  -4   5        4.38        4.20      0.68 o 
  -7  -4   5      104.02      106.55      3.13 o 
  -6  -4   5       27.66       26.29      2.70 o 
  -5  -4   5       99.99       99.67      2.59 o 
  -4  -4   5       15.60       15.19      0.77 o 
  -3  -4   5      633.59      614.23     13.37 o 
  -2  -4   5      172.81      161.31      3.84 o 
  -1  -4   5      455.50      473.21     10.32 o 
   0  -4   5     1189.22     1219.85     27.25 o 
   1  -4   5      115.42      117.22      2.59 o 
   2  -4   5      674.18      693.97     14.81 o 
   3  -4   5       66.06       61.49      1.65 o 
   4  -4   5        0.82        0.18      0.37 o 
   5  -4   5      319.10      317.92      7.29 o 
   6  -4   5      222.31      208.46      5.58 o 
   7  -4   5        5.33        3.81      0.68 o 
   8  -4   5       35.17       30.09      2.27 o 
   9  -4   5       10.67        8.09      1.31 o 
 -10  -3   5       12.68       11.15      2.39 o 
  -9  -3   5        0.24        0.15      0.77 o 
  -8  -3   5       43.18       45.44      2.81 o 
  -7  -3   5       64.19       70.73      2.23 o 
  -6  -3   5       26.97       27.26      1.17 o 
  -5  -3   5       12.15       11.70      0.69 o 
  -4  -3   5      339.34      363.52     10.94 o 
  -3  -3   5      186.38      190.94      4.44 o 
  -2  -3   5      268.30      273.17      5.01 o 
  -1  -3   5      419.34      418.72      9.24 o 
   0  -3   5     1479.24     1497.69     32.64 o 
   1  -3   5       66.97       65.26      1.38 o 
   2  -3   5       51.01       49.14      1.10 o 
   3  -3   5      230.94      254.88      4.78 o 
   4  -3   5       57.38       55.50      1.55 o 
   5  -3   5       43.59       40.08      2.00 o 
   6  -3   5        6.77        7.16      0.59 o 
   7  -3   5        1.43        2.48      0.57 o 
   8  -3   5       17.09       21.96      1.77 o 
   9  -3   5        9.67        8.63      1.31 o 
  10  -3   5       17.88       10.79      1.54 o 
 -10  -2   5       29.82       29.93      1.37 o 
  -9  -2   5        1.05        0.54      0.58 o 
  -8  -2   5       12.65       13.67      0.90 o 
  -7  -2   5      104.89      101.99      2.94 o 
  -6  -2   5      142.80      136.27      5.32 o 
  -5  -2   5      102.46      101.89      2.50 o 
  -4  -2   5      143.61      142.19      3.34 o 
  -3  -2   5      412.19      435.75     12.82 o 
  -2  -2   5     1354.51     1463.35     36.50 o 
  -1  -2   5      158.85      181.64      3.39 o 
   0  -2   5     1293.07     1290.97     21.77 o 
   1  -2   5      348.67      383.48      8.36 o 
   2  -2   5      829.99      902.50     17.06 o 
   3  -2   5       16.46       18.23      0.59 o 
   4  -2   5      271.75      273.94      8.05 o 
   5  -2   5       73.25       67.41      2.93 o 
   6  -2   5       17.51       22.11      1.24 o 
   7  -2   5       85.32       76.73      3.47 o 
   8  -2   5       25.02       27.35      1.93 o 
   9  -2   5       33.84       32.74      2.23 o 
  10  -2   5        8.10        6.24      1.23 o 
 -10  -1   5       11.54        7.16      1.23 o 
  -9  -1   5        9.07        9.23      0.67 o 
  -8  -1   5      206.00      210.05      5.45 o 
  -7  -1   5       55.05       53.28      1.74 o 
  -6  -1   5      202.21      196.12      5.09 o 
  -5  -1   5      191.78      199.14      7.10 o 
  -4  -1   5       94.18       82.59      1.85 o 
  -3  -1   5      505.38      503.44     13.21 o 
  -2  -1   5     1044.77     1048.11     17.90 o 
  -1  -1   5      992.79     1009.54     17.16 o 
   0  -1   5     1615.32     1628.31     28.05 o 
   1  -1   5      820.58      852.40     23.06 o 
   2  -1   5       88.60       93.58      2.66 o 
   3  -1   5       17.18       19.84      1.32 o 
   4  -1   5      104.52      115.16      2.76 o 
   5  -1   5      108.06      103.16      4.16 o 
   6  -1   5      218.41      216.51      6.57 o 
   7  -1   5       94.57       84.98      3.78 o 
   8  -1   5       28.54       33.74      2.16 o 
   9  -1   5       91.86       91.99      4.24 o 
  10  -1   5        4.66        9.40      1.39 o 
 -10   0   5        8.74       10.71      1.31 o 
  -9   0   5        3.17        0.94      0.62 o 
  -8   0   5      195.42      185.78      4.79 o 
  -7   0   5       22.27       22.47      0.96 o 
  -6   0   5      218.50      237.68      5.99 o 
  -5   0   5      403.22      412.63     16.09 o 
  -4   0   5      209.52      181.80      3.81 o 
  -3   0   5      304.31      283.66      5.79 o 
  -2   0   5      268.92      254.68      4.49 o 
  -1   0   5       27.04       25.97      0.65 o 
   0   0   5        4.26        5.16      0.38 o 
   1   0   5      196.34      180.11      6.08 o 
   2   0   5      436.49      414.73      7.43 o 
   3   0   5        0.72        0.13      0.20 o 
   4   0   5      152.03      176.24      4.40 o 
   5   0   5      207.54      200.23      5.15 o 
   6   0   5      499.52      502.70     17.64 o 
   7   0   5       27.60       34.36      2.08 o 
   8   0   5      254.01      232.44      8.78 o 
   9   0   5        3.28        4.39      1.08 o 
  10   0   5        9.83       12.25      1.54 o 
 -10   1   5       11.20        8.78      1.23 o 
  -9   1   5        9.00        8.92      0.79 o 
  -8   1   5      207.62      213.95      7.86 o 
  -7   1   5       54.83       54.24      2.54 o 
  -6   1   5      204.65      201.93      7.24 o 
  -5   1   5      192.48      193.00      4.45 o 
  -4   1   5       90.15       78.07      1.98 o 
  -3   1   5      511.05      516.30      9.50 o 
  -2   1   5     1032.89     1030.47     19.10 o 
  -1   1   5      959.83     1003.86     17.16 o 
   0   1   5     1599.77     1579.70     28.16 o 
   1   1   5      815.40      843.09     14.31 o 
   2   1   5       86.16       92.40      1.53 o 
   3   1   5       19.87       21.33      0.63 o 
   4   1   5      107.18      116.51      2.44 o 
   5   1   5      110.05      106.34      2.97 o 
   6   1   5      220.22      221.07      5.69 o 
   7   1   5       95.34       86.67      3.70 o 
   8   1   5       28.62       36.60      2.16 o 
   9   1   5       91.45       94.99      4.24 o 
  10   1   5        4.68        9.63      1.46 o 
 -10   2   5       29.71       30.54      1.50 o 
  -9   2   5        1.02        0.57      0.92 o 
  -8   2   5       12.54       13.34      1.89 o 
  -7   2   5      107.28      106.01      4.24 o 
  -6   2   5      143.72      136.44      5.24 o 
  -5   2   5       98.80       96.07      3.93 o 
  -4   2   5      142.43      142.57      4.47 o 
  -3   2   5      418.09      440.63      9.69 o 
  -2   2   5     1370.57     1465.46     23.62 o 
  -1   2   5      168.73      195.99      3.17 o 
   0   2   5     1253.36     1280.27     23.21 o 
   1   2   5      354.98      379.06      6.52 o 
   2   2   5      846.09      893.01     15.09 o 
   3   2   5       17.67       18.18      0.59 o 
   4   2   5      268.21      272.95      5.48 o 
   5   2   5       71.18       67.07      1.58 o 
   6   2   5       16.81       21.00      1.04 o 
   7   2   5       85.10       76.12      3.39 o 
   8   2   5       24.56       27.97      1.93 o 
   9   2   5       34.17       34.82      2.23 o 
  10   2   5        8.22        5.55      1.23 o 
 -10   3   5       12.90       11.94      1.31 o 
  -9   3   5        0.23        0.28      0.54 o 
  -8   3   5       41.26       41.99      1.63 o 
  -7   3   5       64.11       70.34      2.23 o 
  -6   3   5       26.39       27.58      1.62 o 
  -5   3   5       11.10       12.33      1.08 o 
  -4   3   5      337.06      352.70     12.64 o 
  -3   3   5      194.30      194.40      4.93 o 
  -2   3   5      253.74      255.25      6.62 o 
  -1   3   5      411.24      406.73     11.61 o 
   0   3   5     1475.20     1522.46     22.84 o 
   1   3   5       67.61       64.56      1.25 o 
   2   3   5       47.72       47.86      0.86 o 
   3   3   5      228.05      247.59      4.36 o 
   4   3   5       54.94       52.50      1.32 o 
   5   3   5       42.46       39.70      1.07 o 
   6   3   5        6.42        5.43      0.73 o 
   7   3   5        1.20        1.42      0.54 o 
   8   3   5       17.20       22.11      1.69 o 
   9   3   5        9.60       10.02      1.31 o 
  10   3   5       17.87       12.25      1.54 o 
  -9   4   5        8.71       11.17      1.23 o 
  -8   4   5        4.35        2.70      0.85 o 
  -7   4   5      102.60      106.60      3.08 o 
  -6   4   5       27.57       26.12      1.69 o 
  -5   4   5      100.68      100.31      4.01 o 
  -4   4   5       17.00       15.64      1.16 o 
  -3   4   5      631.55      609.25     20.72 o 
  -2   4   5      176.18      167.46      4.25 o 
  -1   4   5      469.99      468.94      9.31 o 
   0   4   5     1194.71     1212.76     18.31 o 
   1   4   5      111.93      116.95      3.32 o 
   2   4   5      658.63      668.34     10.31 o 
   3   4   5       64.26       58.71      1.18 o 
   4   4   5        0.51        0.29      0.30 o 
   5   4   5      323.36      323.30      6.52 o 
   6   4   5      223.52      211.72      4.43 o 
   7   4   5        5.13        4.46      0.59 o 
   8   4   5       36.04       32.37      3.31 o 
   9   4   5       10.46       10.94      1.31 o 
  -9   5   5       13.91       10.63      1.31 o 
  -8   5   5       49.50       53.01      2.70 o 
  -7   5   5        0.75        0.23      0.69 o 
  -6   5   5       32.04       31.82      1.93 o 
  -5   5   5       55.82       53.39      2.54 o 
  -4   5   5       74.63       69.65      3.00 o 
  -3   5   5       27.68       22.34      1.46 o 
  -2   5   5      790.88      773.36     15.03 o 
  -1   5   5      118.62      119.44      2.58 o 
   0   5   5      110.52      101.19      2.31 o 
   1   5   5      697.83      684.38     10.59 o 
   2   5   5       66.31       60.68      1.29 o 
   3   5   5      113.51      118.79      2.17 o 
   4   5   5       60.52       58.79      1.51 o 
   5   5   5       11.44       11.60      0.59 o 
   6   5   5       14.54       11.92      0.64 o 
   7   5   5        1.02        0.39      0.48 o 
   8   5   5       23.20       26.00      1.25 o 
   9   5   5       27.37       29.89      2.08 o 
  -9   6   5        1.06        0.46      0.85 o 
  -8   6   5        4.10        3.78      0.92 o 
  -7   6   5       12.01       11.63      1.23 o 
  -6   6   5       49.29       45.92      2.47 o 
  -5   6   5      106.20      100.54      4.16 o 
  -4   6   5       66.80       71.96      3.08 o 
  -3   6   5       12.28        8.40      0.92 o 
  -2   6   5      175.94      164.71      3.47 o 
  -1   6   5      232.40      224.17      4.60 o 
   0   6   5      537.77      550.64     10.90 o 
   1   6   5       26.25       23.58      0.54 o 
   2   6   5       85.29       82.00      1.77 o 
   3   6   5      105.10      101.61      2.27 o 
   4   6   5       37.51       32.41      1.02 o 
   5   6   5       95.71       97.54      2.28 o 
   6   6   5       35.06       34.83      1.09 o 
   7   6   5        5.05        5.82      0.67 o 
   8   6   5        1.05        0.80      1.00 o 
   9   6   5        8.33       10.40      1.23 o 
  -8   7   5        1.70        0.00      0.77 o 
  -7   7   5        4.30        4.93      1.00 o 
  -6   7   5        2.11        1.85      0.77 o 
  -5   7   5       13.11       13.02      1.23 o 
  -4   7   5      223.95      224.04      8.40 o 
  -3   7   5       27.91       27.34      1.17 o 
  -2   7   5      249.06      240.49      4.98 o 
  -1   7   5      104.85       99.02      3.00 o 
   0   7   5      559.14      536.25     10.57 o 
   1   7   5      628.52      640.76     12.48 o 
   2   7   5      285.36      270.12      5.48 o 
   3   7   5      195.01      194.38      4.11 o 
   4   7   5       52.94       51.54      1.37 o 
   5   7   5       19.11       19.34      0.82 o 
   6   7   5       24.43       25.51      2.47 o 
   7   7   5        0.68        0.23      0.62 o 
   8   7   5        0.82        0.54      0.69 o 
  -7   8   5        0.48       -0.39      0.69 o 
  -6   8   5        1.57       -0.23      0.69 o 
  -5   8   5        0.08       -0.39      0.62 o 
  -4   8   5        9.63        8.71      1.08 o 
  -3   8   5      109.94       98.13      2.89 o 
  -2   8   5      205.36      186.03      4.90 o 
  -1   8   5        5.36        4.74      0.48 o 
   0   8   5       68.37       63.66      1.67 o 
   1   8   5       42.46       38.26      1.39 o 
   2   8   5       10.86        9.80      0.68 o 
   3   8   5       35.84       38.20      1.29 o 
   4   8   5       23.79       25.92      1.81 o 
   5   8   5       20.43       21.04      2.77 o 
   6   8   5       24.39       25.84      2.23 o 
   7   8   5       21.05       21.98      1.14 o 
  -7   9   5       13.49       12.64      1.46 o 
  -6   9   5       16.04       16.80      1.62 o 
  -5   9   5        1.62        2.39      0.85 o 
  -4   9   5       27.23       28.43      1.85 o 
  -3   9   5       14.16       15.09      0.95 o 
  -2   9   5       85.98       81.67      2.51 o 
  -1   9   5        5.86        7.36      0.68 o 
   0   9   5       27.79       28.40      1.22 o 
   1   9   5       13.77       13.77      0.87 o 
   2   9   5       30.44       31.32      1.28 o 
   3   9   5        4.54        4.71      0.47 o 
   4   9   5       49.28       47.12      1.59 o 
   5   9   5       18.88       21.82      1.04 o 
   6   9   5        4.74        4.73      1.00 o 
   7   9   5       14.24       14.72      0.98 o 
  -6  10   5        1.11        0.85      0.85 o 
  -5  10   5        0.88       -0.46      0.69 o 
  -4  10   5        4.37        5.01      1.00 o 
  -3  10   5       15.70       12.46      1.50 o 
  -2  10   5        7.21        6.60      0.71 o 
  -1  10   5       30.14       31.41      1.36 o 
   0  10   5       14.80       15.34      1.16 o 
   1  10   5      106.85      106.40      3.12 o 
   2  10   5       51.96       50.31      2.62 o 
   3  10   5       46.73       44.99      2.47 o 
   4  10   5        5.52        5.91      0.96 o 
   5  10   5        6.21        5.90      1.19 o 
   6  10   5       11.71       13.16      0.91 o 
  -4  11   5        0.34        1.23      0.85 o 
  -3  11   5       22.55       21.19      1.22 o 
  -2  11   5        2.35        1.69      0.60 o 
  -1  11   5        8.54       10.60      0.90 o 
   0  11   5       82.96       85.72      2.69 o 
   1  11   5       12.85       13.14      0.95 o 
   2  11   5       45.66       43.76      2.54 o 
   3  11   5        8.39        7.94      1.23 o 
   4  11   5       18.55       19.80      1.77 o 
  -2  12   5        6.52        7.80      0.87 o 
  -1  12   5       17.09       16.50      2.20 o 
   0  12   5        9.40       11.30      0.98 o 
   1  12   5       17.75       21.65      1.93 o 
   2  12   5        8.46        6.32      1.23 o 
  -4 -11   6        5.13        4.31      1.16 o 
  -5 -10   6       25.20       22.19      1.93 o 
  -4 -10   6        5.38        4.39      1.08 o 
  -6  -9   6        2.39        2.00      0.92 o 
  -5  -9   6       13.53       12.94      1.46 o 
  -4  -9   6       23.29       24.50      1.85 o 
  -7  -8   6       27.90       29.74      2.16 o 
  -6  -8   6        4.31        4.47      1.00 o 
  -5  -8   6        2.36        2.16      0.85 o 
  -4  -8   6        7.55        4.01      0.92 o 
  -3  -8   6       65.10       62.41      2.53 o 
  -2  -8   6       15.83       15.87      2.31 o 
  -1  -8   6      204.96      193.84     11.33 o 
   0  -8   6       17.18       20.42      2.47 o 
   1  -8   6      131.07      119.42      7.78 o 
  -8  -7   6        0.35       -0.39      0.85 o 
  -7  -7   6        6.17        7.13      0.85 o 
  -6  -7   6        7.56        6.99      0.85 o 
  -5  -7   6       32.61       34.67      2.23 o 
  -4  -7   6      169.66      164.86      5.36 o 
  -3  -7   6      275.59      260.13      7.98 o 
  -2  -7   6       68.31       69.72      4.70 o 
  -1  -7   6      111.57      113.25      7.01 o 
   0  -7   6      202.91      190.91     10.94 o 
   1  -7   6       78.31       74.27      5.55 o 
   2  -7   6       16.51       11.33      1.93 o 
   3  -7   6       58.02       58.63      4.62 o 
   4  -7   6        8.93       13.25      2.08 o 
   5  -7   6       37.15       39.83      3.39 o 
   6  -7   6       15.08       18.03      1.54 o 
   7  -7   6       10.36        7.32      1.16 o 
   8  -7   6       13.85       14.79      1.54 o 
  -8  -6   6        9.80       11.43      1.35 o 
  -7  -6   6       21.46       26.05      1.33 o 
  -6  -6   6       21.32       22.40      1.25 o 
  -5  -6   6       54.45       53.94      1.75 o 
  -4  -6   6       65.99       62.82      1.93 o 
  -3  -6   6       96.63       96.76      2.58 o 
  -2  -6   6      218.54      221.34     12.02 o 
  -1  -6   6       84.03       83.98      5.39 o 
   0  -6   6      201.99      187.68     10.94 o 
   1  -6   6      143.25      135.75      7.94 o 
   2  -6   6      427.44      430.79     22.23 o 
   3  -6   6       83.57       83.86      2.82 o 
   4  -6   6      206.22      196.84      5.99 o 
   5  -6   6       45.59       51.25      3.24 o 
   6  -6   6       49.96       46.07      2.39 o 
   7  -6   6       13.48       13.68      1.01 o 
   8  -6   6        0.24       -0.65      0.65 o 
  -9  -5   6        0.24        0.46      1.00 o 
  -8  -5   6        8.23       10.51      0.92 o 
  -7  -5   6       26.86       27.54      1.66 o 
  -6  -5   6      102.07      105.95      3.16 o 
  -5  -5   6       23.26       23.44      1.07 o 
  -4  -5   6        9.23        9.00      0.67 o 
  -3  -5   6       55.73       52.12      1.61 o 
  -2  -5   6      137.25      133.06      3.34 o 
  -1  -5   6       82.27       81.40      2.03 o 
   0  -5   6      257.56      257.95      5.89 o 
   1  -5   6      170.23      167.45      5.24 o 
   2  -5   6       92.49       95.06      3.07 o 
   3  -5   6       25.01       24.94      1.66 o 
   4  -5   6      121.57      114.01      3.02 o 
   5  -5   6       21.21       18.85      0.95 o 
   6  -5   6        3.40        3.74      0.65 o 
   7  -5   6       18.58       19.57      1.22 o 
   8  -5   6       72.23       80.51      2.70 o 
   9  -5   6       26.44       32.59      2.39 o 
  -9  -4   6       14.25       15.54      1.06 o 
  -8  -4   6        2.11        2.48      0.62 o 
  -7  -4   6        0.89        0.98      0.50 o 
  -6  -4   6      248.51      237.90      6.32 o 
  -5  -4   6      155.95      156.24      3.82 o 
  -4  -4   6      297.97      301.32      6.86 o 
  -3  -4   6       19.26       23.57      0.94 o 
  -2  -4   6      355.86      344.45      6.49 o 
  -1  -4   6        4.62        6.05      0.42 o 
   0  -4   6       66.09       65.09      2.32 o 
   1  -4   6      171.09      177.84      3.39 o 
   2  -4   6      644.37      639.48     15.93 o 
   3  -4   6       11.89       12.71      0.71 o 
   4  -4   6      147.73      136.08      3.79 o 
   5  -4   6       87.34       83.06      2.31 o 
   6  -4   6       18.30       16.68      1.16 o 
   7  -4   6        2.15        3.90      1.23 o 
   8  -4   6       11.74       11.17      1.39 o 
   9  -4   6        2.96        3.62      1.16 o 
  -9  -3   6       16.82       20.22      1.14 o 
  -8  -3   6       42.29       44.98      1.69 o 
  -7  -3   6       27.80       25.30      1.22 o 
  -6  -3   6       58.35       58.22      1.93 o 
  -5  -3   6      120.94      129.80      3.23 o 
  -4  -3   6      114.75      126.70      3.09 o 
  -3  -3   6       51.88       53.52      1.53 o 
  -2  -3   6      506.24      497.82      9.25 o 
  -1  -3   6      409.05      424.44      8.71 o 
   0  -3   6      107.38      107.66      2.24 o 
   1  -3   6       53.45       46.17      1.06 o 
   2  -3   6       63.37       67.20      1.48 o 
   3  -3   6        3.29        3.80      0.46 o 
   4  -3   6       50.35       46.66      1.45 o 
   5  -3   6       66.77       67.82      1.91 o 
   6  -3   6      117.28      131.20      5.24 o 
   7  -3   6       40.79       37.98      2.23 o 
   8  -3   6        1.35        1.08      0.85 o 
   9  -3   6        3.92        3.24      1.08 o 
 -10  -2   6        6.59        5.89      0.74 o 
  -9  -2   6       10.81       11.47      0.84 o 
  -8  -2   6       59.05       59.94      2.01 o 
  -7  -2   6      181.68      179.86      4.79 o 
  -6  -2   6       44.02       37.03      2.16 o 
  -5  -2   6        3.90        3.24      0.45 o 
  -4  -2   6      185.99      178.14      4.17 o 
  -3  -2   6        0.45        0.69      0.28 o 
  -2  -2   6       90.73       99.26      2.08 o 
  -1  -2   6      159.86      177.86      5.06 o 
   0  -2   6      399.22      404.43      7.59 o 
   1  -2   6      128.92      139.20      3.60 o 
   2  -2   6      381.00      380.92      8.43 o 
   3  -2   6      131.28      124.97      3.03 o 
   4  -2   6       12.33       14.86      1.35 o 
   5  -2   6      177.98      183.32      5.56 o 
   6  -2   6        4.00        3.68      1.89 o 
   7  -2   6       49.88       54.78      2.77 o 
   8  -2   6        7.06        8.17      1.23 o 
   9  -2   6       42.76       37.60      2.47 o 
 -10  -1   6        0.29       -0.08      0.85 o 
  -9  -1   6       11.48       12.35      0.80 o 
  -8  -1   6       86.50       91.15      2.93 o 
  -7  -1   6       88.72       90.57      2.64 o 
  -6  -1   6       35.09       37.66      1.39 o 
  -5  -1   6       41.37       40.26      1.84 o 
  -4  -1   6       59.44       65.10      1.59 o 
  -3  -1   6      231.09      246.40      4.99 o 
  -2  -1   6      212.01      229.02      4.31 o 
  -1  -1   6      166.18      152.17      2.97 o 
   0  -1   6      391.69      429.77      7.92 o 
   1  -1   6      598.48      588.26     10.71 o 
   2  -1   6       58.98       57.29      1.21 o 
   3  -1   6      172.82      179.24      4.15 o 
   4  -1   6      373.66      359.43     13.09 o 
   5  -1   6      268.46      248.69      7.44 o 
   6  -1   6       23.13       18.71      1.16 o 
   7  -1   6      147.30      153.85      5.93 o 
   8  -1   6       44.16       51.77      2.77 o 
   9  -1   6       15.48       16.10      1.62 o 
  10  -1   6        7.75       10.17      1.54 o 
 -10   0   6       29.51       35.05      2.23 o 
  -9   0   6       16.00       15.49      1.46 o 
  -8   0   6        0.47        0.00      0.62 o 
  -7   0   6      110.11      111.65      3.07 o 
  -6   0   6      354.60      362.91      9.02 o 
  -5   0   6      169.02      171.84      4.44 o 
  -4   0   6       50.27       45.33      1.19 o 
  -3   0   6       89.84       93.51      1.84 o 
  -2   0   6       45.39       35.11      0.84 o 
  -1   0   6       61.63       70.06      1.48 o 
   0   0   6      440.89      442.34     11.29 o 
   1   0   6      311.53      318.19     10.97 o 
   2   0   6      153.92      168.44      3.22 o 
   3   0   6      161.32      189.89      3.60 o 
   4   0   6      157.70      168.92      3.94 o 
   5   0   6        0.14        0.33      0.35 o 
   6   0   6        9.38        9.86      1.08 o 
   7   0   6       64.87       76.97      3.47 o 
   8   0   6        4.37        2.00      0.92 o 
   9   0   6       21.96       19.49      1.85 o 
  10   0   6        8.18        6.39      1.31 o 
 -10   1   6        0.30       -0.15      0.52 o 
  -9   1   6       11.06       12.62      0.93 o 
  -8   1   6       85.59       90.53      3.93 o 
  -7   1   6       88.58       90.68      3.85 o 
  -6   1   6       36.24       37.06      2.00 o 
  -5   1   6       39.22       38.20      1.29 o 
  -4   1   6       59.27       63.43      2.95 o 
  -3   1   6      222.77      241.24      4.68 o 
  -2   1   6      206.81      221.52      4.62 o 
  -1   1   6      166.05      153.30      2.97 o 
   0   1   6      395.06      432.85      7.91 o 
   1   1   6      595.85      588.48     10.70 o 
   2   1   6       59.14       56.32      2.15 o 
   3   1   6      172.06      181.68      3.67 o 
   4   1   6      376.15      367.92      7.22 o 
   5   1   6      270.19      252.46      6.40 o 
   6   1   6       23.18       19.26      1.54 o 
   7   1   6      149.24      147.31      5.93 o 
   8   1   6       43.75       52.77      2.77 o 
   9   1   6       14.95       14.87      1.54 o 
  10   1   6        7.64        7.86      1.39 o 
 -10   2   6        6.71        5.62      0.79 o 
  -9   2   6       11.38       14.41      1.39 o 
  -8   2   6       61.11       66.33      3.00 o 
  -7   2   6      178.17      181.36      6.78 o 
  -6   2   6       44.27       38.98      2.00 o 
  -5   2   6        4.22        4.47      0.69 o 
  -4   2   6      186.45      177.81      6.47 o 
  -3   2   6        0.70        1.60      0.27 o 
  -2   2   6       92.94      101.47      1.87 o 
  -1   2   6      161.06      178.73      3.16 o 
   0   2   6      408.37      418.25      8.15 o 
   1   2   6      127.38      139.12      2.89 o 
   2   2   6      381.10      381.94      6.54 o 
   3   2   6      129.98      128.11      2.86 o 
   4   2   6       13.17       16.93      0.62 o 
   5   2   6      175.79      181.40      4.77 o 
   6   2   6        4.19        3.64      0.58 o 
   7   2   6       49.81       55.24      2.77 o 
   8   2   6        7.11        6.70      1.16 o 
   9   2   6       43.25       36.98      2.39 o 
  -9   3   6       16.61       20.19      1.62 o 
  -8   3   6       43.06       48.69      2.47 o 
  -7   3   6       26.68       26.35      1.77 o 
  -6   3   6       58.88       58.71      2.70 o 
  -5   3   6      123.56      131.90      5.01 o 
  -4   3   6      113.84      123.11      4.78 o 
  -3   3   6       48.05       51.05      1.73 o 
  -2   3   6      508.41      505.84     12.17 o 
  -1   3   6      405.74      442.44      7.44 o 
   0   3   6      109.34      113.23      2.05 o 
   1   3   6       50.95       42.93      0.94 o 
   2   3   6       64.14       69.03      1.91 o 
   3   3   6        2.41        2.62      0.45 o 
   4   3   6       52.77       48.41      1.22 o 
   5   3   6       64.60       66.13      1.61 o 
   6   3   6      115.92      133.46      3.68 o 
   7   3   6       40.01       39.67      2.70 o 
   8   3   6        1.37        0.39      0.85 o 
   9   3   6        3.78        2.93      1.00 o 
  -9   4   6       14.40       13.94      1.46 o 
  -8   4   6        2.14        3.00      0.85 o 
  -7   4   6        0.76        0.46      0.69 o 
  -6   4   6      248.18      250.16      8.86 o 
  -5   4   6      157.01      155.86      5.93 o 
  -4   4   6      294.37      301.78     10.63 o 
  -3   4   6       17.14       21.25      1.05 o 
  -2   4   6      357.63      345.27      8.55 o 
  -1   4   6        4.57        5.69      0.50 o 
   0   4   6       64.20       66.56      1.17 o 
   1   4   6      169.89      167.62      3.60 o 
   2   4   6      651.12      639.92     10.87 o 
   3   4   6       11.63       13.91      1.30 o 
   4   4   6      149.19      136.59      3.10 o 
   5   4   6       90.87       86.54      2.00 o 
   6   4   6       18.52       17.52      0.96 o 
   7   4   6        2.13        3.76      0.62 o 
   8   4   6       11.25       10.97      0.89 o 
   9   4   6        2.76        4.85      1.16 o 
  -9   5   6        0.20       -0.69      0.69 o 
  -8   5   6        8.05        8.40      1.16 o 
  -7   5   6       27.48       28.81      1.93 o 
  -6   5   6      101.93      105.16      4.39 o 
  -5   5   6       22.20       23.11      1.54 o 
  -4   5   6        9.16        9.01      1.00 o 
  -3   5   6       57.71       53.47      2.74 o 
  -2   5   6      141.88      138.70      3.67 o 
  -1   5   6       81.24       78.49      1.88 o 
   0   5   6      260.21      264.08      5.32 o 
   1   5   6      179.29      182.88      3.69 o 
   2   5   6       92.05       94.88      1.95 o 
   3   5   6       23.28       22.48      0.79 o 
   4   5   6      125.08      114.47      2.55 o 
   5   5   6       20.54       17.57      0.75 o 
   6   5   6        3.32        3.52      0.55 o 
   7   5   6       19.29       19.76      1.11 o 
   8   5   6       71.80       81.13      2.59 o 
   9   5   6       26.85       35.75      2.31 o 
  -8   6   6        9.66       11.79      1.39 o 
  -7   6   6       22.11       23.88      1.77 o 
  -6   6   6       21.20       21.88      1.62 o 
  -5   6   6       57.47       55.32      2.70 o 
  -4   6   6       70.50       68.65      2.93 o 
  -3   6   6       97.88       94.53      3.85 o 
  -2   6   6      216.09      219.71      4.62 o 
  -1   6   6       82.02       83.07      1.99 o 
   0   6   6      201.92      203.73      4.21 o 
   1   6   6      144.05      136.23      2.53 o 
   2   6   6      422.05      432.36      7.42 o 
   3   6   6       81.81       81.44      2.18 o 
   4   6   6      203.48      194.29      4.14 o 
   5   6   6       43.51       50.61      1.38 o 
   6   6   6       49.47       46.71      1.35 o 
   7   6   6       13.78       12.99      0.92 o 
   8   6   6        0.18       -0.23      0.54 o 
  -8   7   6        0.46        0.39      0.85 o 
  -7   7   6        6.44        7.63      1.16 o 
  -6   7   6        6.93        7.32      1.08 o 
  -5   7   6       32.82       33.59      2.08 o 
  -4   7   6      169.30      165.80      6.39 o 
  -3   7   6      274.26      267.18      9.55 o 
  -2   7   6       64.47       64.22      2.03 o 
  -1   7   6      116.30      115.25      2.62 o 
   0   7   6      202.75      196.55      4.16 o 
   1   7   6       84.81       87.70      2.04 o 
   2   7   6       16.08       14.32      0.76 o 
   3   7   6       61.79       66.27      1.62 o 
   4   7   6        9.12       12.02      0.63 o 
   5   7   6       37.41       34.75      1.13 o 
   6   7   6       14.49       18.23      0.85 o 
   7   7   6        9.82        7.94      1.08 o 
   8   7   6       13.93       14.41      1.39 o 
  -7   8   6       28.22       29.97      2.08 o 
  -6   8   6        4.13        2.08      0.85 o 
  -5   8   6        1.90        1.77      0.85 o 
  -4   8   6        8.51        7.09      1.00 o 
  -3   8   6       63.76       58.63      2.85 o 
  -2   8   6       15.48       15.71      0.93 o 
  -1   8   6      208.67      203.59      4.31 o 
   0   8   6       17.04       19.72      1.25 o 
   1   8   6      131.31      129.50      2.89 o 
   2   8   6      100.71      107.49      3.10 o 
   3   8   6       45.10       44.29      1.27 o 
   4   8   6       15.79       17.28      0.89 o 
   5   8   6        9.58        9.63      0.89 o 
   6   8   6       25.40       23.59      1.14 o 
   7   8   6       13.02       12.94      1.23 o 
  -6   9   6        2.20        3.08      1.00 o 
  -5   9   6       13.53       13.41      1.39 o 
  -4   9   6       24.05       24.73      1.77 o 
  -3   9   6       35.62       34.00      1.44 o 
  -2   9   6       42.14       43.81      1.63 o 
  -1   9   6       56.72       64.23      1.77 o 
   0   9   6       26.72       25.18      2.12 o 
   1   9   6       64.24       64.40      2.07 o 
   2   9   6       75.43       69.88      3.16 o 
   3   9   6       55.96       53.47      2.70 o 
   4   9   6        7.59        8.58      0.67 o 
   5   9   6       46.61       45.01      1.62 o 
   6   9   6       26.75       29.73      1.39 o 
  -5  10   6       24.28       25.50      1.93 o 
  -4  10   6        5.37        4.24      1.00 o 
  -3  10   6        7.06        5.44      0.89 o 
  -2  10   6       27.42       26.89      1.28 o 
  -1  10   6       16.73       17.89      1.04 o 
   0  10   6       31.17       32.94      1.39 o 
   1  10   6        7.40        7.21      2.31 o 
   2  10   6      132.54      133.75      5.39 o 
   3  10   6        1.61        0.54      0.77 o 
   4  10   6       18.25       17.43      0.84 o 
   5  10   6        1.14        1.25      0.62 o 
  -4  11   6        5.16        2.93      1.00 o 
  -3  11   6        5.55        3.88      0.73 o 
  -2  11   6       31.50       29.66      1.66 o 
  -1  11   6       67.08       67.41      2.29 o 
   0  11   6        6.22        6.62      0.79 o 
   1  11   6       23.75       26.66      2.00 o 
   2  11   6        6.77        5.32      1.08 o 
   3  11   6        7.01        8.40      1.23 o 
   4  11   6       41.78       42.76      2.54 o 
   0  12   6        4.76        4.53      0.76 o 
  -3 -11   7       47.71       46.23      2.93 o 
  -5 -10   7        6.40        7.47      1.31 o 
  -4 -10   7       56.95       58.71      3.24 o 
  -3 -10   7       17.44       18.18      1.77 o 
  -6  -9   7       18.30       25.42      2.08 o 
  -5  -9   7       60.01       59.32      3.24 o 
  -4  -9   7       12.75       12.02      1.39 o 
  -3  -9   7       35.85       31.59      2.23 o 
  -7  -8   7        3.31        2.62      1.00 o 
  -6  -8   7       24.25       25.50      2.00 o 
  -5  -8   7        4.72        7.01      1.16 o 
  -4  -8   7        9.46        9.86      1.31 o 
  -3  -8   7       88.56       77.97      3.62 o 
  -7  -7   7        3.21        1.87      0.72 o 
  -6  -7   7        5.68        6.39      0.81 o 
  -5  -7   7      104.81      104.55      4.62 o 
  -4  -7   7       18.31       18.96      1.34 o 
  -3  -7   7       65.84       73.09      2.81 o 
  -2  -7   7        9.71        9.23      0.98 o 
  -1  -7   7        3.04        3.70      1.31 o 
   0  -7   7       32.35       32.28      3.08 o 
   1  -7   7      419.59      399.70     21.73 o 
   2  -7   7       32.48       30.35      3.08 o 
   3  -7   7      120.10      119.96      7.63 o 
  -8  -6   7        9.04        9.05      1.00 o 
  -7  -6   7        4.36        2.74      0.68 o 
  -6  -6   7       19.58       18.98      1.19 o 
  -5  -6   7       17.85       18.52      1.03 o 
  -4  -6   7       13.25       13.81      0.86 o 
  -3  -6   7        7.80        7.24      0.68 o 
  -2  -6   7       89.94       87.26      3.13 o 
  -1  -6   7      136.55      135.83      8.09 o 
   0  -6   7      159.56      150.77      8.71 o 
   1  -6   7      448.53      445.62     23.04 o 
   2  -6   7       27.43       27.50      2.85 o 
   3  -6   7       58.87       65.44      2.32 o 
   4  -6   7      180.79      186.62      6.51 o 
   5  -6   7       11.38       10.68      1.93 o 
   6  -6   7        2.40        1.39      0.77 o 
   7  -6   7        1.09        0.77      0.85 o 
   8  -6   7        1.66       -0.03      0.81 o 
  -8  -5   7       20.03       22.18      1.69 o 
  -7  -5   7       34.70       35.71      1.55 o 
  -6  -5   7       50.16       47.28      1.82 o 
  -5  -5   7       51.19       54.05      2.64 o 
  -4  -5   7       47.42       40.31      1.41 o 
  -3  -5   7       44.69       43.75      1.48 o 
  -2  -5   7       14.07       14.74      0.82 o 
  -1  -5   7      109.79      115.06      3.83 o 
   0  -5   7       33.89       28.60      1.27 o 
   1  -5   7       23.70       23.18      1.13 o 
   2  -5   7        8.03        8.45      1.43 o 
   3  -5   7      104.39      102.10      3.39 o 
   4  -5   7       15.62       15.54      1.13 o 
   5  -5   7       11.08        9.10      0.90 o 
   6  -5   7        3.64        3.88      0.65 o 
   7  -5   7        4.41        7.08      0.81 o 
   8  -5   7        0.73       -0.92      0.92 o 
  -9  -4   7        4.32        5.59      0.79 o 
  -8  -4   7        2.62        1.53      0.62 o 
  -7  -4   7        3.14        2.69      1.16 o 
  -6  -4   7       17.31       16.21      1.06 o 
  -5  -4   7        0.93        1.53      0.47 o 
  -4  -4   7      335.54      316.99      7.28 o 
  -3  -4   7       61.85       64.71      1.83 o 
  -2  -4   7      128.87      120.14      2.49 o 
  -1  -4   7      118.68      114.49      2.38 o 
   0  -4   7        7.17        5.83      0.47 o 
   1  -4   7      115.97      112.25      2.65 o 
   2  -4   7       89.92       83.75      2.15 o 
   3  -4   7      242.93      235.31      5.45 o 
   4  -4   7      174.07      170.29      4.01 o 
   5  -4   7        8.35        4.76      0.57 o 
   6  -4   7       39.60       43.07      2.31 o 
   7  -4   7        4.49        2.23      0.92 o 
   8  -4   7       19.61       24.96      1.93 o 
   9  -4   7       11.67        8.40      1.39 o 
  -9  -3   7       10.08       12.33      0.95 o 
  -8  -3   7        5.99        6.96      1.58 o 
  -7  -3   7       37.11       37.15      1.53 o 
  -6  -3   7        9.22        9.96      0.84 o 
  -5  -3   7       84.62       84.49      2.28 o 
  -4  -3   7       42.96       42.50      1.38 o 
  -3  -3   7      147.89      147.52      3.61 o 
  -2  -3   7       20.56       22.82      0.75 o 
  -1  -3   7       51.32       43.21      1.09 o 
   0  -3   7      114.90      105.13      2.19 o 
   1  -3   7      197.31      205.91      3.90 o 
   2  -3   7      343.02      340.67      7.37 o 
   3  -3   7      238.02      221.11     10.82 o 
   4  -3   7      130.84      123.84      4.03 o 
   5  -3   7      135.02      133.82      4.40 o 
   6  -3   7       20.58       23.53      1.37 o 
   7  -3   7       23.85       25.50      1.85 o 
   8  -3   7        6.86        7.09      1.23 o 
   9  -3   7       11.75       15.18      1.62 o 
  -9  -2   7       11.49        9.96      0.84 o 
  -8  -2   7        6.18        4.46      0.68 o 
  -7  -2   7       47.51       45.24      1.66 o 
  -6  -2   7       99.77       96.51      2.83 o 
  -5  -2   7       44.12       41.28      1.51 o 
  -4  -2   7       58.41       55.36      1.62 o 
  -3  -2   7        4.46        6.02      0.44 o 
  -2  -2   7       26.48       25.26      0.79 o 
  -1  -2   7      298.49      294.90      5.71 o 
   0  -2   7      189.58      182.58      3.58 o 
   1  -2   7       48.87       47.38      1.14 o 
   2  -2   7      225.31      207.72      5.27 o 
   3  -2   7       12.40       10.60      0.68 o 
   4  -2   7      104.85      106.38      3.51 o 
   5  -2   7       47.97       56.41      2.17 o 
   6  -2   7       46.14       49.62      2.05 o 
   7  -2   7        7.02        6.78      1.08 o 
   8  -2   7       23.64       26.58      1.93 o 
   9  -2   7       22.50       26.04      2.08 o 
  -9  -1   7       10.98       12.01      0.80 o 
  -8  -1   7        3.83        3.62      0.57 o 
  -7  -1   7      140.80      133.64      3.70 o 
  -6  -1   7       26.46       27.19      1.17 o 
  -5  -1   7      127.30      116.72      3.49 o 
  -4  -1   7      107.72      103.42      2.58 o 
  -3  -1   7       17.94       20.21      0.71 o 
  -2  -1   7      200.36      182.76      3.80 o 
  -1  -1   7       25.39       28.44      0.81 o 
   0  -1   7      127.31      117.97      2.43 o 
   1  -1   7      151.64      160.84      3.11 o 
   2  -1   7       58.23       56.97      1.70 o 
   3  -1   7      344.04      323.65      7.58 o 
   4  -1   7      173.12      187.59      4.44 o 
   5  -1   7      168.90      165.59      5.12 o 
   6  -1   7       96.63       87.47      3.70 o 
   7  -1   7       40.96       46.07      2.54 o 
   8  -1   7       17.11       14.95      1.54 o 
  -9   0   7       21.52       18.57      1.69 o 
  -8   0   7       11.85       10.32      1.16 o 
  -7   0   7        3.93        2.68      0.58 o 
  -6   0   7        5.85        4.28      0.54 o 
  -5   0   7        6.14        2.70      0.49 o 
  -4   0   7      150.03      145.70      3.47 o 
  -3   0   7      203.92      218.08      4.22 o 
  -2   0   7       14.31       19.18      0.88 o 
  -1   0   7      937.54      868.66     15.87 o 
   0   0   7       30.78       25.82      0.74 o 
   1   0   7      533.82      486.16     10.62 o 
   2   0   7      338.20      304.41      7.36 o 
   3   0   7       59.01       71.50      1.52 o 
   4   0   7       27.04       25.07      1.63 o 
   5   0   7      176.57      179.95      4.25 o 
   6   0   7       77.97       86.06      3.78 o 
   7   0   7        6.08        6.32      1.08 o 
   8   0   7       13.47       12.25      1.46 o 
   9   0   7       45.52       51.08      2.93 o 
  -9   1   7       10.47       11.48      1.31 o 
  -8   1   7        3.76        2.39      0.85 o 
  -7   1   7      142.84      138.83      5.39 o 
  -6   1   7       26.52       31.74      1.77 o 
  -5   1   7      125.09      113.38      3.10 o 
  -4   1   7      107.82      100.32      2.78 o 
  -3   1   7       17.07       18.80      0.89 o 
  -2   1   7      204.01      186.71      3.85 o 
  -1   1   7       26.10       29.54      0.89 o 
   0   1   7      132.37      126.00      2.43 o 
   1   1   7      144.46      158.12      4.14 o 
   2   1   7       55.48       53.74      1.30 o 
   3   1   7      345.18      327.03      6.47 o 
   4   1   7      175.48      193.49      4.96 o 
   5   1   7      167.42      161.92      4.36 o 
   6   1   7       97.03       86.75      3.78 o 
   7   1   7       39.62       43.45      2.47 o 
   8   1   7       17.12       14.48      1.54 o 
   9   1   7       21.59       22.96      2.00 o 
  -9   2   7       11.53       11.25      1.31 o 
  -8   2   7        6.69        5.70      1.00 o 
  -7   2   7       47.52       48.46      2.47 o 
  -6   2   7       99.02       99.62      4.08 o 
  -5   2   7       44.20       40.29      2.08 o 
  -4   2   7       58.99       56.78      2.54 o 
  -3   2   7        4.53        6.96      0.81 o 
  -2   2   7       25.33       23.69      0.66 o 
  -1   2   7      303.98      311.29      5.31 o 
   0   2   7      192.35      189.16      4.01 o 
   1   2   7       50.52       50.26      1.21 o 
   2   2   7      227.61      212.30      4.27 o 
   3   2   7       11.14        9.87      0.50 o 
   4   2   7      101.17      106.29      2.35 o 
   5   2   7       47.26       54.73      3.51 o 
   6   2   7       47.02       49.56      1.74 o 
   7   2   7        7.30        8.24      1.16 o 
   8   2   7       24.67       24.65      2.00 o 
   9   2   7       22.98       25.81      2.08 o 
  -9   3   7        9.77        9.01      1.23 o 
  -8   3   7        6.12        7.63      1.08 o 
  -7   3   7       37.06       42.14      2.23 o 
  -6   3   7        9.49       10.17      1.08 o 
  -5   3   7       81.03       82.74      3.54 o 
  -4   3   7       42.48       42.91      2.16 o 
  -3   3   7      148.66      152.66      4.06 o 
  -2   3   7       19.50       21.50      0.73 o 
  -1   3   7       48.77       42.06      0.95 o 
   0   3   7      118.28      108.50      2.34 o 
   1   3   7      196.40      195.58      4.15 o 
   2   3   7      337.63      320.13      5.70 o 
   3   3   7      248.14      233.90      4.68 o 
   4   3   7      134.11      127.47      2.74 o 
   5   3   7      138.85      140.77      3.76 o 
   6   3   7       20.23       24.18      1.16 o 
   7   3   7       25.04       25.92      1.22 o 
   8   3   7        6.96        9.63      1.31 o 
   9   3   7       11.56       16.80      1.69 o 
  -9   4   7        4.15        3.62      1.00 o 
  -8   4   7        2.66        3.70      0.92 o 
  -7   4   7        2.96        2.00      0.77 o 
  -6   4   7       17.75       20.19      1.46 o 
  -5   4   7        0.94        0.46      0.62 o 
  -4   4   7      340.90      323.35     11.33 o 
  -3   4   7       63.11       62.05      2.06 o 
  -2   4   7      128.15      117.00      3.26 o 
  -1   4   7      120.97      115.73      2.89 o 
   0   4   7        7.78        7.27      0.36 o 
   1   4   7      116.56      105.16      3.35 o 
   2   4   7       86.59       80.33      2.03 o 
   3   4   7      244.66      235.55      4.86 o 
   4   4   7      168.65      160.66      3.51 o 
   5   4   7        8.99        6.66      0.46 o 
   6   4   7       40.59       42.43      1.58 o 
   7   4   7        4.57        4.23      0.65 o 
   8   4   7       18.83       22.38      1.25 o 
   9   4   7       11.57        9.71      1.39 o 
  -8   5   7       19.81       19.65      1.77 o 
  -7   5   7       35.63       36.44      2.16 o 
  -6   5   7       51.18       49.54      2.54 o 
  -5   5   7       51.46       55.39      2.62 o 
  -4   5   7       47.97       41.99      2.16 o 
  -3   5   7       46.40       47.84      1.70 o 
  -2   5   7       13.46       14.61      1.19 o 
  -1   5   7      113.06      116.67      3.23 o 
   0   5   7       31.28       25.96      0.61 o 
   1   5   7       21.77       20.11      0.75 o 
   2   5   7       10.12       10.90      0.75 o 
   3   5   7      108.53      106.65      2.37 o 
   4   5   7       14.30       15.89      0.88 o 
   5   5   7       12.58       11.25      0.61 o 
   6   5   7        3.71        2.63      0.55 o 
   7   5   7        4.53        7.06      0.76 o 
   8   5   7        0.68        0.88      0.61 o 
  -8   6   7        9.25       13.71      1.46 o 
  -7   6   7        4.54        4.24      1.00 o 
  -6   6   7       19.59       18.41      1.54 o 
  -5   6   7       17.60       19.95      1.54 o 
  -4   6   7       14.20       13.33      1.23 o 
  -3   6   7        7.42        9.54      0.78 o 
  -2   6   7       93.07       88.00      2.61 o 
  -1   6   7      139.90      138.15      3.05 o 
   0   6   7      154.81      149.87      3.27 o 
   1   6   7      449.01      446.57     15.18 o 
   2   6   7       27.62       29.43      0.81 o 
   3   6   7       58.53       63.36      1.61 o 
   4   6   7      176.12      178.01      3.90 o 
   5   6   7       11.11       11.20      0.64 o 
   6   6   7        2.60        1.36      0.54 o 
   7   6   7        1.14        1.01      0.62 o 
   8   6   7        1.82        0.59      0.59 o 
  -7   7   7        2.86        2.08      0.92 o 
  -6   7   7        5.80        6.32      1.08 o 
  -5   7   7      104.55      110.02      4.55 o 
  -4   7   7       18.23       16.18      1.46 o 
  -3   7   7       66.15       70.26      3.16 o 
  -2   7   7       10.30       11.80      0.83 o 
  -1   7   7        2.50        2.17      0.48 o 
   0   7   7       33.28       33.30      1.60 o 
   1   7   7      420.95      421.58      8.41 o 
   2   7   7       30.80       30.04      0.95 o 
   3   7   7      123.33      124.79      2.78 o 
   4   7   7      173.00      171.69      3.73 o 
   5   7   7       25.59       27.04      1.00 o 
   6   7   7       19.66       18.76      1.09 o 
   7   7   7       26.34       28.01      1.35 o 
  -7   8   7        3.44        4.31      1.08 o 
  -6   8   7       24.35       26.96      1.93 o 
  -5   8   7        4.45        7.47      1.16 o 
  -4   8   7        7.94        7.86      1.16 o 
  -3   8   7       88.62       77.04      3.47 o 
  -2   8   7      135.11      140.16      3.20 o 
  -1   8   7        3.84        3.98      0.49 o 
   0   8   7       55.52       58.81      1.61 o 
   1   8   7       32.51       31.88      1.57 o 
   2   8   7        9.67        6.83      0.76 o 
   3   8   7       57.58       55.78      1.51 o 
   4   8   7        9.38       10.39      0.63 o 
   5   8   7        4.11        3.75      0.59 o 
   6   8   7        8.74        9.94      0.81 o 
   7   8   7        1.90        0.46      0.69 o 
  -6   9   7       17.87       23.96      1.93 o 
  -5   9   7       61.54       64.10      3.16 o 
  -4   9   7       12.59       10.02      1.31 o 
  -3   9   7       37.11       36.52      2.08 o 
  -2   9   7       13.20       14.89      0.98 o 
  -1   9   7       75.04       76.14      2.00 o 
   0   9   7       21.74       22.55      1.48 o 
   1   9   7       19.12       18.83      1.04 o 
   2   9   7      107.94      105.55      4.39 o 
   3   9   7        0.21        0.85      0.77 o 
   4   9   7       10.41       11.30      1.00 o 
   5   9   7       17.51       20.91      1.04 o 
   6   9   7       15.05       15.26      0.98 o 
  -5  10   7        6.58        5.70      1.16 o 
  -4  10   7       54.71       60.71      3.08 o 
  -3  10   7       17.31       16.56      1.54 o 
  -2  10   7       20.96       21.37      1.20 o 
  -1  10   7       35.78       34.89      1.50 o 
   0  10   7       26.63       27.38      1.30 o 
   1  10   7       23.21       23.11      1.77 o 
   2  10   7       15.99       18.18      1.62 o 
   3  10   7       16.30       15.56      1.46 o 
   4  10   7       24.26       24.58      1.85 o 
   5  10   7        0.71       -0.46      0.85 o 
  -3  11   7       47.08       47.61      2.62 o 
  -2  11   7        7.37        5.67      0.79 o 
  -1  11   7       25.12       29.99      1.50 o 
   0  11   7       31.41       36.36      1.58 o 
   1  11   7       28.50       27.27      1.93 o 
   2  11   7        1.21        1.39      0.92 o 
   3  11   7        3.00        2.62      1.08 o 
  -4 -10   8       43.31       43.84      2.77 o 
  -3 -10   8        5.30        3.78      1.16 o 
  -2 -10   8        0.30        0.15      0.85 o 
  -5  -9   8        3.19        5.47      1.16 o 
  -4  -9   8       14.46       16.02      1.69 o 
  -3  -9   8       67.98       66.03      3.47 o 
  -2  -9   8       26.24       26.89      2.08 o 
  -6  -8   8        0.16        0.15      0.85 o 
  -5  -8   8       10.38       11.09      1.39 o 
  -4  -8   8       24.60       27.97      2.08 o 
  -3  -8   8       41.68       43.14      2.54 o 
  -2  -8   8       11.06        9.55      1.31 o 
  -7  -7   8        5.17        6.73      0.89 o 
  -6  -7   8        3.72        2.79      0.72 o 
  -5  -7   8       16.65       16.09      1.14 o 
  -4  -7   8      116.54      123.35      5.32 o 
  -3  -7   8        7.51        5.47      1.08 o 
  -2  -7   8        7.29        8.63      1.16 o 
  -8  -6   8       16.06       16.70      2.08 o 
  -7  -6   8        6.52        5.44      1.81 o 
  -6  -6   8        2.79        1.40      0.65 o 
  -5  -6   8       26.73       26.47      1.39 o 
  -4  -6   8       75.92       66.87      2.08 o 
  -3  -6   8        3.66        2.83      0.56 o 
  -2  -6   8       38.19       32.76      1.61 o 
  -1  -6   8       65.66       65.20      2.58 o 
   0  -6   8        8.88        9.55      1.85 o 
   1  -6   8       40.91       38.29      3.39 o 
   2  -6   8      171.09      181.36      9.86 o 
   3  -6   8       84.65       84.36      5.55 o 
   4  -6   8       92.05       96.97      3.29 o 
   5  -6   8       25.13       28.04      1.77 o 
   6  -6   8       10.01       10.09      1.16 o 
   7  -6   8       10.28        9.25      1.31 o 
  -8  -5   8        1.08        0.65      0.61 o 
  -7  -5   8       17.46       19.82      1.22 o 
  -6  -5   8       15.21       15.85      1.09 o 
  -5  -5   8       47.43       49.65      1.85 o 
  -4  -5   8       37.12       37.61      1.56 o 
  -3  -5   8        0.41        0.83      0.43 o 
  -2  -5   8       27.83       30.55      1.35 o 
  -1  -5   8      483.37      474.88     10.61 o 
   0  -5   8       18.20       17.80      0.90 o 
   1  -5   8       75.73       70.01      2.51 o 
   2  -5   8       33.34       30.67      1.42 o 
   3  -5   8       23.63       21.55      1.31 o 
   4  -5   8       92.47       90.31      3.24 o 
   5  -5   8       13.20       12.14      1.01 o 
   6  -5   8       12.95       12.56      1.23 o 
   7  -5   8       12.82       13.87      1.39 o 
   8  -5   8        9.57        8.94      1.39 o 
  -8  -4   8        0.92        0.72      0.62 o 
  -7  -4   8       16.00       15.80      1.06 o 
  -6  -4   8        0.84        0.42      0.62 o 
  -5  -4   8       44.56       46.01      1.74 o 
  -4  -4   8      103.17       96.38      2.59 o 
  -3  -4   8      123.02      112.90      2.96 o 
  -2  -4   8      159.10      147.03      3.55 o 
  -1  -4   8      104.96      104.37      2.27 o 
   0  -4   8      126.29      122.40      2.58 o 
   1  -4   8       17.78       16.07      0.81 o 
   2  -4   8        8.97        8.19      0.75 o 
   3  -4   8        4.37        3.80      1.04 o 
   4  -4   8       90.81       90.01      3.07 o 
   5  -4   8       25.49       23.68      1.42 o 
   6  -4   8        4.94        2.70      0.85 o 
   7  -4   8       40.08       35.29      2.23 o 
   8  -4   8       10.61       10.79      1.46 o 
  -9  -3   8       19.88       21.36      1.25 o 
  -8  -3   8        2.96        2.95      0.65 o 
  -7  -3   8       13.63       14.37      0.98 o 
  -6  -3   8       43.35       41.88      1.63 o 
  -5  -3   8        3.47        3.94      0.55 o 
  -4  -3   8       73.70       62.50      1.83 o 
  -3  -3   8      161.83      168.00      3.41 o 
  -2  -3   8       36.27       40.95      1.13 o 
  -1  -3   8       59.98       53.88      1.55 o 
   0  -3   8        3.78        5.11      0.40 o 
   1  -3   8      408.71      408.78      7.60 o 
   2  -3   8       53.81       51.90      1.66 o 
   3  -3   8      117.47      122.86      4.01 o 
   4  -3   8      112.30      118.41      3.87 o 
   5  -3   8       33.75       32.37      3.16 o 
   6  -3   8       30.28       31.08      1.58 o 
   7  -3   8        9.30        9.01      1.23 o 
   8  -3   8        5.70        6.39      1.23 o 
   9  -3   8        7.79        8.17      1.39 o 
  -9  -2   8        4.73        4.40      0.89 o 
  -8  -2   8       12.35       13.93      0.94 o 
  -7  -2   8       27.81       28.52      1.28 o 
  -6  -2   8       30.45       33.66      1.39 o 
  -5  -2   8       33.92       29.24      1.12 o 
  -4  -2   8      111.56      108.15      2.75 o 
  -3  -2   8       97.41       84.00      1.91 o 
  -2  -2   8      166.13      157.32      3.12 o 
  -1  -2   8      114.06      103.56      2.18 o 
   0  -2   8      676.76      627.70     11.68 o 
   1  -2   8      253.56      245.75      6.88 o 
   2  -2   8      174.26      169.63      3.35 o 
   3  -2   8       54.60       53.17      1.26 o 
   4  -2   8      134.69      139.30      4.42 o 
   5  -2   8      106.30      102.16      3.49 o 
   6  -2   8       29.50       34.60      2.66 o 
   7  -2   8        3.73        3.47      1.00 o 
   8  -2   8       10.27        8.17      1.31 o 
   9  -2   8        3.30        4.08      1.16 o 
  -9  -1   8        7.55        7.79      0.70 o 
  -8  -1   8       25.99       30.02      2.04 o 
  -7  -1   8        2.44        3.62      0.57 o 
  -6  -1   8       14.42       14.97      0.90 o 
  -5  -1   8      110.22      121.21      3.02 o 
  -4  -1   8      192.14      188.26      4.42 o 
  -3  -1   8       34.89       33.13      1.46 o 
  -2  -1   8       59.61       63.71      1.48 o 
  -1  -1   8      512.76      497.36      9.20 o 
   0  -1   8      264.80      245.40      6.79 o 
   1  -1   8      328.02      310.91      5.92 o 
   2  -1   8       53.56       48.69      1.59 o 
   3  -1   8      184.50      186.01      3.62 o 
   4  -1   8      340.82      306.23      6.99 o 
   5  -1   8       12.60       12.78      1.01 o 
   6  -1   8      104.54       99.09      5.16 o 
   7  -1   8        4.80        3.93      1.08 o 
   8  -1   8       11.61        8.86      1.31 o 
   9  -1   8        2.73        2.93      1.16 o 
  -9   0   8        8.55        8.09      1.23 o 
  -8   0   8        0.20        0.46      0.77 o 
  -7   0   8        1.28        1.56      0.44 o 
  -6   0   8        0.86        0.51      0.58 o 
  -5   0   8       12.14       13.85      0.84 o 
  -4   0   8      707.61      693.12     16.99 o 
  -3   0   8       89.57       89.34      1.96 o 
  -2   0   8      294.48      287.12      5.48 o 
  -1   0   8       86.83       82.35      1.97 o 
   0   0   8     1195.32     1168.51     32.45 o 
   1   0   8       13.50        9.91      0.50 o 
   2   0   8      464.60      465.67     13.63 o 
   3   0   8      164.47      142.47      4.77 o 
   4   0   8       24.26       20.60      1.13 o 
   5   0   8       17.58       18.67      0.90 o 
   6   0   8       17.52       21.19      1.77 o 
   7   0   8        0.86        0.46      0.92 o 
   8   0   8        1.54        0.00      1.00 o 
   9   0   8        0.46       -0.69      1.00 o 
  -9   1   8        7.33        9.55      1.23 o 
  -8   1   8       26.12       32.44      2.08 o 
  -7   1   8        2.20        3.24      0.85 o 
  -6   1   8       13.83       15.41      1.31 o 
  -5   1   8      114.07      120.21      4.31 o 
  -4   1   8      192.00      185.79      4.85 o 
  -3   1   8       30.69       28.63      1.34 o 
  -2   1   8       60.60       61.19      1.86 o 
  -1   1   8      524.72      498.59      9.20 o 
   0   1   8      261.30      251.41      4.70 o 
   1   1   8      342.33      321.63      7.06 o 
   2   1   8       53.57       47.00      1.16 o 
   3   1   8      185.08      183.17      4.82 o 
   4   1   8      340.69      313.60      7.79 o 
   5   1   8       13.34       13.53      0.81 o 
   6   1   8      103.69       97.38      4.16 o 
   7   1   8        4.85        4.39      1.08 o 
   8   1   8       11.82       10.09      1.39 o 
   9   1   8        2.68        1.62      1.08 o 
  -9   2   8        4.75        6.16      1.08 o 
  -8   2   8       12.10       14.87      1.39 o 
  -7   2   8       27.37       28.66      1.93 o 
  -6   2   8       29.52       31.51      1.93 o 
  -5   2   8       35.23       30.97      1.77 o 
  -4   2   8      110.20      105.47      4.31 o 
  -3   2   8       97.28       87.16      2.00 o 
  -2   2   8      163.43      150.48      3.32 o 
  -1   2   8      112.99      103.21      2.32 o 
   0   2   8      675.71      644.86     12.56 o 
   1   2   8      255.14      235.33     11.43 o 
   2   2   8      175.57      172.87      3.58 o 
   3   2   8       54.37       51.26      1.71 o 
   4   2   8      130.81      135.39      3.76 o 
   5   2   8      109.67      102.78      2.97 o 
   6   2   8       29.44       35.65      1.44 o 
   7   2   8        3.98        1.54      0.92 o 
   8   2   8       10.19       10.17      1.39 o 
   9   2   8        3.41        1.93      1.16 o 
  -9   3   8       19.97       25.35      1.93 o 
  -8   3   8        2.94        4.70      1.00 o 
  -7   3   8       13.97       14.79      1.39 o 
  -6   3   8       43.36       41.53      2.31 o 
  -5   3   8        3.30        1.85      0.69 o 
  -4   3   8       72.02       61.94      2.85 o 
  -3   3   8      163.40      170.14      4.52 o 
  -2   3   8       37.99       42.57      0.98 o 
  -1   3   8       53.52       49.55      1.35 o 
   0   3   8        3.48        3.21      0.37 o 
   1   3   8      416.03      401.05      8.12 o 
   2   3   8       53.83       50.51      1.31 o 
   3   3   8      119.03      123.77      2.72 o 
   4   3   8      115.47      116.25      2.60 o 
   5   3   8       35.03       34.26      1.35 o 
   6   3   8       28.50       28.08      1.29 o 
   7   3   8        9.46       10.39      1.12 o 
   8   3   8        5.56        5.32      1.16 o 
   9   3   8        7.94        8.71      1.39 o 
  -8   4   8        0.93        0.00      0.77 o 
  -7   4   8       16.21       14.79      1.39 o 
  -6   4   8        0.76        0.46      0.69 o 
  -5   4   8       46.43       44.38      2.31 o 
  -4   4   8      102.46       95.61      4.01 o 
  -3   4   8      124.52      116.71      3.29 o 
  -2   4   8      159.21      144.12      3.97 o 
  -1   4   8      107.22      109.14      2.37 o 
   0   4   8      133.91      131.15      3.42 o 
   1   4   8       18.80       16.04      0.67 o 
   2   4   8       10.42        9.03      0.43 o 
   3   4   8        3.63        3.54      0.40 o 
   4   4   8       88.69       87.21      2.07 o 
   5   4   8       25.10       23.53      1.13 o 
   6   4   8        4.91        2.85      0.55 o 
   7   4   8       40.61       38.74      1.55 o 
   8   4   8       10.40       11.91      0.98 o 
  -8   5   8        1.06        1.93      0.92 o 
  -7   5   8       17.05       17.10      1.62 o 
  -6   5   8       15.70       16.80      1.46 o 
  -5   5   8       47.25       43.84      2.39 o 
  -4   5   8       35.95       35.05      2.00 o 
  -3   5   8        0.66        1.09      0.51 o 
  -2   5   8       27.69       29.92      1.33 o 
  -1   5   8      482.28      475.34     11.71 o 
   0   5   8       18.70       17.25      1.02 o 
   1   5   8       72.47       70.41      1.85 o 
   2   5   8       32.83       29.03      0.95 o 
   3   5   8       26.11       25.32      0.97 o 
   4   5   8       95.64       97.76      2.23 o 
   5   5   8       13.68       12.68      0.83 o 
   6   5   8       12.19       13.40      0.89 o 
   7   5   8       12.89       12.50      0.98 o 
   8   5   8        9.64        7.24      0.83 o 
  -8   6   8       16.55       17.18      1.69 o 
  -7   6   8        6.62        6.47      1.16 o 
  -6   6   8        2.94        3.78      0.92 o 
  -5   6   8       25.62       25.42      1.77 o 
  -4   6   8       77.61       70.11      3.16 o 
  -3   6   8        3.03        1.96      0.57 o 
  -2   6   8       35.79       30.90      1.37 o 
  -1   6   8       67.11       64.88      2.14 o 
   0   6   8       10.09        9.54      0.59 o 
   1   6   8       40.36       40.46      1.55 o 
   2   6   8      171.62      165.64      3.63 o 
   3   6   8       82.85       79.66      1.97 o 
   4   6   8       89.19       92.96      2.25 o 
   5   6   8       25.19       25.50      0.98 o 
   6   6   8        9.84       10.92      0.85 o 
   7   6   8       10.44        9.88      1.69 o 
  -7   7   8        5.13        5.32      1.16 o 
  -6   7   8        3.52        1.31      0.92 o 
  -5   7   8       16.61       17.26      1.54 o 
  -4   7   8      118.74      133.75      5.24 o 
  -3   7   8        8.05        8.83      0.83 o 
  -2   7   8        6.40        6.98      0.74 o 
  -1   7   8       17.27       14.50      0.75 o 
   0   7   8       11.47       10.62      0.64 o 
   1   7   8       18.33       16.49      1.89 o 
   2   7   8        5.88        5.99      0.87 o 
   3   7   8       25.62       24.99      1.30 o 
   4   7   8       10.41       10.56      0.64 o 
   5   7   8       52.05       53.80      2.57 o 
   6   7   8       20.94       19.44      1.39 o 
   7   7   8        9.61       12.08      1.93 o 
  -6   8   8        0.25        0.54      0.85 o 
  -5   8   8        9.64       13.48      1.39 o 
  -4   8   8       24.11       27.50      1.93 o 
  -3   8   8       41.39       40.99      2.31 o 
  -2   8   8       10.64        9.01      0.85 o 
  -1   8   8        7.74        6.03      0.79 o 
   0   8   8       64.06       61.25      1.69 o 
   1   8   8        5.68        3.52      0.89 o 
   2   8   8        3.03        2.22      0.64 o 
   3   8   8       19.47       17.35      0.75 o 
   4   8   8       43.02       41.66      1.30 o 
   5   8   8        3.93        4.58      0.62 o 
   6   8   8        7.99        7.47      1.00 o 
  -5   9   8        3.09        3.31      1.08 o 
  -4   9   8       14.72       15.79      1.54 o 
  -3   9   8       68.92       69.42      3.24 o 
  -2   9   8       25.36       29.63      2.39 o 
  -1   9   8       15.18       12.25      0.77 o 
   0   9   8       84.17       82.88      2.18 o 
   1   9   8       55.46       53.60      2.43 o 
   2   9   8        7.38        8.09      1.08 o 
   3   9   8       32.51       35.05      2.08 o 
   4   9   8       17.57       18.71      1.16 o 
   5   9   8        4.48        5.06      0.81 o 
  -4  10   8       42.18       43.91      2.62 o 
  -3  10   8        4.88        3.62      1.08 o 
  -2  10   8        0.26        1.14      0.62 o 
  -1  10   8       25.13       23.50      1.25 o 
   0  10   8        1.99        1.56      0.57 o 
   1  10   8        5.53        4.70      1.00 o 
   2  10   8       18.87       19.41      1.62 o 
   3  10   8       18.83       20.19      1.69 o 
   4  10   8        4.41        5.32      1.16 o 
  -1  11   8        0.52       -0.54      0.54 o 
   0  11   8       23.95       22.96      1.85 o 
   1  11   8        6.16        7.47      1.23 o 
  -3 -10   9        7.88       10.94      1.54 o 
  -2 -10   9        1.65        2.23      1.08 o 
  -4  -9   9       16.85       15.25      1.69 o 
  -3  -9   9       33.63       31.97      2.31 o 
  -2  -9   9        0.95        0.39      0.85 o 
  -1  -9   9       42.11       46.61      2.70 o 
  -6  -8   9        7.18        6.70      1.31 o 
  -5  -8   9        3.37        1.93      0.92 o 
  -4  -8   9       22.36       24.11      2.00 o 
  -3  -8   9       23.34       22.50      1.85 o 
  -2  -8   9       38.43       33.05      2.23 o 
  -1  -8   9       16.02       18.03      1.69 o 
  -6  -7   9        1.86        0.41      0.89 o 
  -5  -7   9        2.71        1.26      0.67 o 
  -4  -7   9        6.59        7.01      1.16 o 
  -3  -7   9       77.05       73.65      3.62 o 
  -2  -7   9        7.18        7.63      1.16 o 
  -1  -7   9        8.64       10.17      1.23 o 
  -7  -6   9        1.47        1.86      0.70 o 
  -6  -6   9       30.65       29.00      1.50 o 
  -5  -6   9        9.70       12.52      1.04 o 
  -4  -6   9       92.87       90.78      2.62 o 
  -3  -6   9       85.65       78.66      2.33 o 
  -2  -6   9       19.86       17.54      1.22 o 
  -1  -6   9       24.71       26.16      1.55 o 
   0  -6   9        1.90        2.06      0.70 o 
   5  -6   9       82.21       84.75      3.54 o 
   6  -6   9        8.09        9.17      1.23 o 
   7  -6   9       30.45       32.82      2.23 o 
  -8  -5   9        2.13        1.77      0.73 o 
  -7  -5   9       26.86       26.58      1.42 o 
  -6  -5   9       44.72       43.95      1.88 o 
  -5  -5   9       12.93       14.14      1.03 o 
  -4  -5   9       13.05       12.85      1.40 o 
  -3  -5   9       20.41       19.26      0.99 o 
  -2  -5   9      104.63      103.30      4.16 o 
  -1  -5   9      254.33      249.93      5.88 o 
   0  -5   9      220.44      206.79      6.28 o 
   1  -5   9       43.22       44.08      1.47 o 
   2  -5   9       33.11       33.79      1.61 o 
   3  -5   9       34.13       33.28      1.60 o 
   4  -5   9       10.80       11.26      1.02 o 
   5  -5   9       44.09       47.07      2.47 o 
   6  -5   9       18.83       21.34      1.69 o 
   7  -5   9        4.08        3.24      1.00 o 
  -8  -4   9        0.81        0.63      0.65 o 
  -7  -4   9        6.74        5.28      0.76 o 
  -6  -4   9       31.27       33.16      1.50 o 
  -5  -4   9        5.79        5.31      0.73 o 
  -4  -4   9        6.01        5.33      0.62 o 
  -3  -4   9      152.33      145.49      3.04 o 
  -2  -4   9       82.20       70.29      1.67 o 
  -1  -4   9       16.17       18.23      0.81 o 
   0  -4   9        6.60        6.22      0.48 o 
   1  -4   9       72.49       73.72      2.02 o 
   2  -4   9       98.76       94.50      3.08 o 
   3  -4   9       87.36       74.56      2.74 o 
   4  -4   9       38.51       34.84      1.71 o 
   5  -4   9        0.36        0.25      0.60 o 
   6  -4   9       53.04       52.93      2.70 o 
   7  -4   9        3.95        4.85      1.08 o 
   8  -4   9       10.56       10.17      1.46 o 
  -8  -3   9       11.14       11.47      0.93 o 
  -7  -3   9       13.03       16.37      1.09 o 
  -6  -3   9        2.82        1.17      0.57 o 
  -5  -3   9       72.60       68.54      2.23 o 
  -4  -3   9        7.92        7.39      0.64 o 
  -3  -3   9       42.16       40.59      1.19 o 
  -2  -3   9      119.14      120.17      2.53 o 
  -1  -3   9       33.24       28.76      1.59 o 
   0  -3   9      343.37      322.17     11.54 o 
   1  -3   9        5.15        7.45      0.92 o 
   2  -3   9      182.11      180.28      4.99 o 
   3  -3   9        4.02        7.61      0.80 o 
   4  -3   9       43.32       43.87      1.92 o 
   5  -3   9        3.50        2.40      0.71 o 
   6  -3   9       15.08       11.17      1.31 o 
   7  -3   9       33.09       41.91      2.47 o 
   8  -3   9       12.16       13.33      1.54 o 
  -8  -2   9       11.65       11.93      0.92 o 
  -7  -2   9        3.08        2.99      0.62 o 
  -6  -2   9       92.05       97.59      2.97 o 
  -5  -2   9      113.71      107.01      3.11 o 
  -4  -2   9       45.68       40.44      1.36 o 
  -3  -2   9       52.36       55.46      1.42 o 
  -2  -2   9      329.20      290.74      5.59 o 
  -1  -2   9      111.69      112.21      2.43 o 
   0  -2   9      114.72      111.88      2.35 o 
   1  -2   9      147.51      141.76      2.86 o 
   2  -2   9       63.81       59.40      1.40 o 
   3  -2   9       89.08       94.46      2.03 o 
   4  -2   9       58.63       50.35      2.15 o 
   5  -2   9       43.63       39.10      1.85 o 
   6  -2   9       76.55       82.88      3.05 o 
   7  -2   9        1.81        1.16      0.92 o 
   8  -2   9       16.90       14.95      1.62 o 
  -9  -1   9        2.97        4.62      1.08 o 
  -8  -1   9        3.75        5.62      0.65 o 
  -7  -1   9        1.00        0.89      0.49 o 
  -6  -1   9        3.29        2.94      0.57 o 
  -5  -1   9       86.47       83.08      2.53 o 
  -4  -1   9       35.44       36.64      1.29 o 
  -3  -1   9       11.98        9.26      0.90 o 
  -2  -1   9      513.10      490.54      9.25 o 
  -1  -1   9      143.48      140.79      3.90 o 
   0  -1   9      140.83      126.86      2.66 o 
   1  -1   9       11.48        9.72      0.63 o 
   2  -1   9      172.27      160.05      6.89 o 
   3  -1   9       10.25        9.95      0.53 o 
   4  -1   9      172.98      168.23      4.99 o 
   5  -1   9      123.50      111.70      3.81 o 
   6  -1   9        4.11        3.18      0.81 o 
   7  -1   9       18.78       18.03      1.77 o 
   8  -1   9        1.13       -0.54      1.00 o 
  -9   0   9        0.01        0.92      0.85 o 
  -8   0   9        7.81       10.94      1.31 o 
  -7   0   9       27.09       26.06      1.23 o 
  -6   0   9       99.43       89.30      3.62 o 
  -5   0   9        0.25        0.50      0.44 o 
  -4   0   9       17.64       20.65      0.82 o 
  -3   0   9      488.62      479.63      9.01 o 
  -2   0   9     1091.39     1009.97     18.40 o 
  -1   0   9        6.60        5.70      0.46 o 
   0   0   9      321.33      306.87      5.82 o 
   1   0   9      624.24      613.24     15.56 o 
   2   0   9       23.44       17.36      0.66 o 
   3   0   9       22.24       26.92      1.06 o 
   4   0   9        2.08        3.51      0.48 o 
   5   0   9        3.68        3.31      0.85 o 
   6   0   9       50.42       46.69      2.62 o 
   7   0   9       17.31       18.26      1.69 o 
   8   0   9        0.00        0.85      1.00 o 
  -9   1   9        2.80        2.85      1.00 o 
  -8   1   9        3.68        3.62      0.92 o 
  -7   1   9        1.25        1.77      0.85 o 
  -6   1   9        3.24        2.54      0.85 o 
  -5   1   9       88.51       83.55      2.41 o 
  -4   1   9       38.57       40.48      1.22 o 
  -3   1   9       10.74        7.56      0.59 o 
  -2   1   9      514.87      503.74      9.96 o 
  -1   1   9      146.19      143.90      2.90 o 
   0   1   9      143.84      133.04      2.68 o 
   1   1   9       11.94        9.35      0.62 o 
   2   1   9      169.29      165.80      4.39 o 
   3   1   9        9.27       10.31      0.72 o 
   4   1   9      173.05      171.36      4.52 o 
   5   1   9      121.43      112.81      3.21 o 
   6   1   9        4.00        2.47      1.00 o 
   7   1   9       19.01       17.41      1.62 o 
   8   1   9        1.20       -0.92      1.00 o 
  -8   2   9       11.01       10.48      1.31 o 
  -7   2   9        2.97        4.93      0.92 o 
  -6   2   9       90.55      100.31      4.24 o 
  -5   2   9      111.15      101.77      4.31 o 
  -4   2   9       45.61       40.21      1.16 o 
  -3   2   9       53.81       55.77      1.48 o 
  -2   2   9      332.70      289.63      6.00 o 
  -1   2   9      115.98      117.81      2.60 o 
   0   2   9      112.37      109.15      3.67 o 
   1   2   9      141.44      135.46      3.78 o 
   2   2   9       62.13       57.98      1.47 o 
   3   2   9       93.35       92.28      2.72 o 
   4   2   9       60.15       56.93      1.84 o 
   5   2   9       43.08       39.70      1.51 o 
   6   2   9       77.79       82.33      2.58 o 
   7   2   9        1.93        1.08      1.00 o 
   8   2   9       16.92       16.95      1.69 o 
  -8   3   9       11.14       11.63      1.31 o 
  -7   3   9       13.48       18.95      1.62 o 
  -6   3   9        2.65        3.08      0.85 o 
  -5   3   9       73.54       67.41      3.16 o 
  -4   3   9        8.22       11.31      1.08 o 
  -3   3   9       43.30       44.34      1.62 o 
  -2   3   9      116.23      116.11      2.64 o 
  -1   3   9       34.07       29.83      0.99 o 
   0   3   9      341.63      324.07      6.52 o 
   1   3   9        5.41        5.53      0.42 o 
   2   3   9      185.75      176.95      4.68 o 
   3   3   9        4.50        6.61      0.69 o 
   4   3   9       45.29       45.47      1.62 o 
   5   3   9        3.40        3.00      0.55 o 
   6   3   9       15.53       14.03      1.27 o 
   7   3   9       33.06       39.48      1.66 o 
   8   3   9       12.39       10.94      1.46 o 
  -8   4   9        0.93        1.23      0.92 o 
  -7   4   9        6.82        4.47      1.00 o 
  -6   4   9       32.11       32.13      2.00 o 
  -5   4   9        6.07        5.78      1.00 o 
  -4   4   9        6.29        6.15      0.81 o 
  -3   4   9      150.85      143.14      4.03 o 
  -2   4   9       80.37       68.89      2.25 o 
  -1   4   9       13.76       18.59      2.02 o 
   0   4   9        7.40        6.60      0.49 o 
   1   4   9       77.91       73.79      2.71 o 
   2   4   9      100.19       93.16      2.69 o 
   3   4   9       85.35       76.75      1.86 o 
   4   4   9       37.21       33.79      1.07 o 
   5   4   9        0.24        0.64      0.50 o 
   6   4   9       53.36       52.13      1.90 o 
   7   4   9        3.67        5.96      0.81 o 
   8   4   9       10.57       11.06      1.00 o 
  -8   5   9        2.07        2.00      1.00 o 
  -7   5   9       26.25       24.96      1.93 o 
  -6   5   9       44.85       52.08      2.62 o 
  -5   5   9       11.53       13.71      1.31 o 
  -4   5   9       12.46       12.33      1.23 o 
  -3   5   9       22.89       19.15      1.11 o 
  -2   5   9      109.03      106.00      4.12 o 
  -1   5   9      252.18      250.38      6.48 o 
   0   5   9      216.41      200.74      4.26 o 
   1   5   9       42.41       46.08      2.70 o 
   2   5   9       31.87       32.59      1.05 o 
   3   5   9       32.77       32.62      1.07 o 
   4   5   9        9.81       10.56      0.62 o 
   5   5   9       45.09       46.99      1.73 o 
   6   5   9       18.24       17.79      1.05 o 
   7   5   9        4.04        2.96      0.69 o 
  -7   6   9        1.54        0.85      0.92 o 
  -6   6   9       31.69       31.05      2.00 o 
  -5   6   9        9.79       11.33      1.31 o 
  -4   6   9       90.61       90.37      3.93 o 
  -3   6   9       85.51       80.11      2.55 o 
  -2   6   9       21.50       16.97      1.05 o 
  -1   6   9       25.46       27.80      1.58 o 
   0   6   9        2.38        2.42      0.58 o 
   1   6   9       13.08       15.95      0.69 o 
   2   6   9       31.23       27.54      0.98 o 
   3   6   9       32.33       28.93      1.05 o 
   4   6   9       36.51       38.17      1.59 o 
   5   6   9       81.98       77.10      2.52 o 
   6   6   9        8.13        9.57      0.91 o 
   7   6   9       30.62       32.51      1.51 o 
  -6   7   9        1.79        2.39      0.92 o 
  -5   7   9        2.66        3.16      0.92 o 
  -4   7   9        6.60        4.16      0.92 o 
  -3   7   9       76.11       80.64      2.61 o 
  -2   7   9        6.75        6.57      0.78 o 
  -1   7   9        9.07        9.77      1.00 o 
   0   7   9        4.85        4.20      0.50 o 
   1   7   9        9.91        9.77      0.85 o 
   2   7   9       30.88       32.70      1.61 o 
   3   7   9       50.06       44.50      1.34 o 
   4   7   9        4.11        3.86      0.50 o 
   5   7   9        6.92        4.89      1.19 o 
   6   7   9       86.32       92.40      2.91 o 
  -6   8   9        7.47        7.16      1.31 o 
  -5   8   9        3.42        2.39      1.00 o 
  -4   8   9       21.05       22.19      1.85 o 
  -3   8   9       23.28       23.11      1.77 o 
  -2   8   9       37.39       33.43      1.81 o 
  -1   8   9       15.72       17.32      1.19 o 
   0   8   9       96.76       96.92      2.51 o 
   1   8   9       58.09       57.96      3.43 o 
   2   8   9       60.32       58.23      2.54 o 
   3   8   9       19.45       20.09      0.85 o 
   4   8   9        9.43       11.43      0.72 o 
   5   8   9       19.32       19.24      1.10 o 
  -4   9   9       17.01       17.33      1.62 o 
  -3   9   9       34.52       32.59      2.16 o 
  -2   9   9        0.95        0.68      1.04 o 
  -1   9   9       42.61       39.39      1.73 o 
   0   9   9        0.83        0.58      0.67 o 
   1   9   9       44.49       42.10      1.81 o 
   2   9   9        1.71        2.54      0.85 o 
   3   9   9       50.33       46.07      2.54 o 
   4   9   9       14.36       17.79      0.94 o 
  -3  10   9        7.78        8.17      1.23 o 
  -2  10   9        1.31        1.16      0.85 o 
  -1  10   9       20.67       24.42      1.28 o 
   0  10   9       11.15       12.87      1.39 o 
   1  10   9        0.84        1.16      0.85 o 
   2  10   9       11.66       13.25      1.46 o 
   3  10   9       26.25       34.13      2.23 o 
  -1 -10  10       14.28       12.79      1.69 o 
  -3  -9  10        8.62        9.09      1.39 o 
  -2  -9  10       57.69       57.86      3.24 o 
  -1  -9  10       22.86       25.04      2.16 o 
   0  -9  10       35.27       37.60      2.54 o 
  -5  -8  10        2.62        2.85      1.16 o 
  -4  -8  10       11.65       13.64      1.62 o 
  -3  -8  10       50.17       54.93      3.08 o 
  -2  -8  10       11.88       13.17      1.54 o 
  -1  -8  10       96.27      102.93      4.55 o 
   0  -8  10        4.91        7.94      1.31 o 
  -6  -7  10        4.00        5.26      0.92 o 
  -5  -7  10        7.09        6.19      1.08 o 
  -4  -7  10        9.95        8.47      1.31 o 
  -3  -7  10       25.48       29.05      2.00 o 
  -2  -7  10       68.60       68.65      3.47 o 
  -1  -7  10       17.78       16.64      1.62 o 
   0  -7  10       44.89       47.30      2.54 o 
   1  -7  10        3.85        5.08      1.08 o 
  -6  -6  10       19.48       20.26      1.33 o 
  -5  -6  10       37.39       36.22      1.69 o 
  -4  -6  10       14.86       15.71      1.73 o 
  -3  -6  10       22.04       22.57      1.85 o 
  -2  -6  10       36.71       39.06      2.31 o 
  -1  -6  10       27.84       31.05      2.00 o 
   0  -6  10        5.77        7.70      1.08 o 
   1  -6  10       62.58       64.95      3.08 o 
   2  -6  10       47.80       48.15      2.54 o 
  -7  -5  10       11.27       13.93      1.16 o 
  -6  -5  10       44.23       44.10      1.88 o 
  -5  -5  10       19.90       19.16      1.20 o 
  -4  -5  10       19.35       19.83      1.66 o 
  -3  -5  10       20.66       23.53      1.14 o 
  -2  -5  10       76.56       81.46      3.02 o 
  -1  -5  10       15.98       14.79      1.18 o 
   0  -5  10      238.26      235.98      8.86 o 
   1  -5  10       24.13       24.27      1.69 o 
   2  -5  10        4.76        5.11      1.16 o 
   3  -5  10       11.91       13.87      0.92 o 
   4  -5  10       64.07       66.87      3.08 o 
   5  -5  10       28.49       33.05      2.08 o 
   6  -5  10       12.26       12.79      1.39 o 
   7  -5  10       32.68       36.29      2.39 o 
  -7  -4  10        2.65        2.92      1.08 o 
  -6  -4  10       11.89       10.99      0.98 o 
  -5  -4  10       61.75       60.95      2.18 o 
  -4  -4  10       23.12       25.37      1.14 o 
  -3  -4  10      124.97      116.83      3.11 o 
  -2  -4  10      140.59      144.06      3.00 o 
  -1  -4  10       24.94       21.92      0.86 o 
   0  -4  10       32.37       30.40      1.01 o 
   1  -4  10       47.00       43.79      1.45 o 
   2  -4  10        3.67        4.55      0.56 o 
   3  -4  10       21.60       20.52      1.06 o 
   4  -4  10        5.89        5.47      0.92 o 
   5  -4  10        6.84        5.08      1.00 o 
   6  -4  10        5.00        4.78      1.08 o 
   7  -4  10        2.23        4.16      1.16 o 
  -8  -3  10       33.78       38.12      1.63 o 
  -7  -3  10        0.64        0.57      0.59 o 
  -6  -3  10       16.39       16.87      1.09 o 
  -5  -3  10        8.07        6.95      0.81 o 
  -4  -3  10       35.78       35.54      1.33 o 
  -3  -3  10        0.13       -0.16      0.35 o 
  -2  -3  10       60.89       57.09      1.50 o 
  -1  -3  10      137.66      127.88      2.73 o 
   0  -3  10      150.50      143.97      3.01 o 
   1  -3  10       21.50       23.91      0.86 o 
   2  -3  10       75.51       77.05      2.11 o 
   3  -3  10       71.12       66.90      2.50 o 
   4  -3  10       24.82       21.76      1.41 o 
   5  -3  10        2.19        2.77      0.92 o 
   6  -3  10       38.37       40.83      2.39 o 
   7  -3  10       26.31       36.90      2.39 o 
   8  -3  10       36.12       40.68      2.62 o 
  -8  -2  10       13.16       13.84      1.00 o 
  -7  -2  10       34.25       37.70      1.58 o 
  -6  -2  10        8.47        8.63      1.16 o 
  -5  -2  10       45.21       42.60      2.62 o 
  -4  -2  10       18.31       18.09      0.95 o 
  -3  -2  10       21.87       20.41      0.82 o 
  -2  -2  10       71.05       63.11      1.59 o 
  -1  -2  10       21.44       21.97      0.83 o 
   0  -2  10       34.78       30.79      0.98 o 
   1  -2  10        0.06        0.26      0.38 o 
   2  -2  10      153.38      148.37      3.00 o 
   3  -2  10       93.00       90.05      5.16 o 
   4  -2  10        1.25        0.47      1.19 o 
   5  -2  10       21.28       21.37      1.41 o 
   6  -2  10        5.41        4.93      1.08 o 
   7  -2  10       11.69       13.64      1.54 o 
   8  -2  10        5.27        8.17      1.39 o 
  -8  -1  10        3.60        3.42      0.62 o 
  -7  -1  10        0.32       -0.01      0.52 o 
  -6  -1  10        2.60        1.75      0.57 o 
  -5  -1  10       25.70       22.75      1.19 o 
  -4  -1  10      153.37      146.19      3.08 o 
  -3  -1  10       24.58       25.75      0.91 o 
  -2  -1  10       26.06       29.21      0.96 o 
  -1  -1  10      375.45      355.54      6.86 o 
   0  -1  10      296.63      272.89      5.32 o 
   1  -1  10       28.39       28.32      0.88 o 
   2  -1  10       19.87       18.49      0.90 o 
   3  -1  10       14.40       13.08      0.75 o 
   4  -1  10       17.01       14.98      1.15 o 
   5  -1  10        6.88        9.75      0.98 o 
   6  -1  10        4.16        3.47      1.00 o 
   7  -1  10       11.08       11.48      1.46 o 
   8  -1  10        4.97        5.47      1.31 o 
  -8   0  10        3.45        5.55      1.08 o 
  -7   0  10       28.46       28.58      1.18 o 
  -6   0  10        6.13        7.39      0.67 o 
  -5   0  10       71.66       67.56      2.47 o 
  -4   0  10        6.73        6.53      0.52 o 
  -3   0  10       22.37       18.34      0.79 o 
  -2   0  10       60.02       54.23      2.17 o 
  -1   0  10      568.02      526.72      9.77 o 
   0   0  10      154.58      151.76      4.40 o 
   1   0  10      241.95      242.51      5.04 o 
   2   0  10       12.52       14.09      0.68 o 
   3   0  10       16.09       13.57      1.26 o 
   4   0  10       32.92       35.16      1.25 o 
   5   0  10        4.19        2.00      0.92 o 
   6   0  10        1.62        2.16      0.92 o 
   7   0  10        0.54       -0.39      0.92 o 
   8   0  10        1.38       -0.08      1.08 o 
  -8   1  10        3.25        3.85      1.00 o 
  -7   1  10        0.28        0.62      0.77 o 
  -6   1  10        3.29        1.85      0.77 o 
  -5   1  10       25.83       22.87      1.02 o 
  -4   1  10      154.84      148.25      3.32 o 
  -3   1  10       23.58       24.09      0.95 o 
  -2   1  10       23.95       27.12      1.05 o 
  -1   1  10      374.60      369.94      7.38 o 
   0   1  10      299.40      278.13      5.31 o 
   1   1  10       27.79       25.17      0.86 o 
   2   1  10       20.71       20.82      2.12 o 
   3   1  10       14.67       12.65      0.85 o 
   4   1  10       16.46       14.05      0.87 o 
   5   1  10        6.54        9.99      1.93 o 
   6   1  10        4.19        3.16      1.00 o 
   7   1  10       11.31       10.79      1.46 o 
   8   1  10        4.83        4.01      1.23 o 
  -8   2  10       13.03       15.95      1.54 o 
  -7   2  10       34.29       38.60      2.31 o 
  -6   2  10        8.38        9.86      1.16 o 
  -5   2  10       43.17       44.53      2.31 o 
  -4   2  10       17.87       16.91      0.75 o 
  -3   2  10       21.51       18.99      0.85 o 
  -2   2  10       73.48       68.06      1.71 o 
  -1   2  10       20.12       20.06      0.87 o 
   0   2  10       34.00       29.26      1.85 o 
   1   2  10        0.16       -0.13      0.20 o 
   2   2  10      154.83      145.31      3.97 o 
   3   2  10       92.51       89.37      4.01 o 
   4   2  10        1.31        0.86      0.54 o 
   5   2  10       21.44       23.99      1.18 o 
   6   2  10        5.47        3.78      0.64 o 
   7   2  10       11.48       13.33      1.54 o 
   8   2  10        5.24        9.63      1.46 o 
  -8   3  10       33.50       37.21      2.39 o 
  -7   3  10        0.56        1.69      0.85 o 
  -6   3  10       16.50       16.10      1.54 o 
  -5   3  10        7.83        7.47      1.08 o 
  -4   3  10       35.77       34.90      1.53 o 
  -3   3  10        0.10        0.19      0.50 o 
  -2   3  10       64.29       60.72      1.57 o 
  -1   3  10      138.27      130.66      2.89 o 
   0   3  10      150.68      149.27      4.51 o 
   1   3  10       22.23       22.46      2.89 o 
   2   3  10       76.41       75.93      2.36 o 
   3   3  10       70.50       64.20      2.12 o 
   4   3  10       25.89       22.52      1.15 o 
   5   3  10        2.17        3.26      0.61 o 
   6   3  10       38.46       38.23      1.60 o 
   7   3  10       25.90       33.98      1.57 o 
   8   3  10       35.85       37.75      2.62 o 
  -7   4  10        2.75        3.54      1.00 o 
  -6   4  10       12.47       13.33      1.39 o 
  -5   4  10       63.22       64.56      3.00 o 
  -4   4  10       23.03       22.75      1.28 o 
  -3   4  10      124.29      120.99      3.48 o 
  -2   4  10      137.49      142.05      3.97 o 
  -1   4  10       23.44       21.94      0.85 o 
   0   4  10       33.64       32.40      1.57 o 
   1   4  10       44.03       41.16      1.37 o 
   2   4  10        3.43        4.20      0.58 o 
   3   4  10       20.56       17.48      1.16 o 
   4   4  10        5.49        6.33      0.70 o 
   5   4  10        6.57        5.97      0.70 o 
   6   4  10        4.80        4.66      0.73 o 
   7   4  10        2.30        4.01      0.76 o 
  -7   5  10       10.89       13.17      1.46 o 
  -6   5  10       42.92       46.76      2.54 o 
  -5   5  10       18.94       17.26      1.54 o 
  -4   5  10       19.23       19.16      1.50 o 
  -3   5  10       21.44       23.41      1.50 o 
  -2   5  10       73.47       78.78      2.52 o 
  -1   5  10       15.58       12.80      0.92 o 
   0   5  10      241.95      239.84      5.01 o 
   1   5  10       23.52       22.34      1.10 o 
   2   5  10        4.71        6.22      0.65 o 
   3   5  10       11.88       13.92      1.85 o 
   4   5  10       63.52       65.04      2.19 o 
   5   5  10       27.73       28.73      1.39 o 
   6   5  10       12.40       13.77      1.04 o 
   7   5  10       33.07       34.86      1.62 o 
  -6   6  10       19.34       22.88      1.85 o 
  -5   6  10       38.21       38.83      2.31 o 
  -4   6  10       14.28       14.56      1.39 o 
  -3   6  10       21.37       23.03      1.50 o 
  -2   6  10       36.59       36.37      1.61 o 
  -1   6  10       29.20       31.74      1.46 o 
   0   6  10        5.91        6.38      0.70 o 
   1   6  10       60.91       63.10      3.31 o 
   2   6  10       47.19       45.17      1.68 o 
   3   6  10       91.45       92.53      3.14 o 
   4   6  10       84.80       86.39      2.71 o 
   5   6  10        2.06        1.89      1.31 o 
   6   6  10        6.91       12.29      0.98 o 
  -6   7  10        3.80        3.54      1.08 o 
  -5   7  10        7.54        7.70      1.23 o 
  -4   7  10       10.80       10.09      1.31 o 
  -3   7  10       25.06       25.87      1.39 o 
  -2   7  10       65.83       69.60      2.38 o 
  -1   7  10       18.23       18.60      1.13 o 
   0   7  10       42.49       41.26      1.70 o 
   1   7  10        3.77        3.78      1.23 o 
   2   7  10       27.03       28.47      2.12 o 
   3   7  10        5.81        5.73      0.59 o 
   4   7  10       26.25       25.85      1.17 o 
   5   7  10        1.10        1.07      1.62 o 
   6   7  10        2.02        2.18      1.04 o 
  -5   8  10        2.60        2.47      1.08 o 
  -4   8  10       11.95       11.48      1.46 o 
  -3   8  10       49.85       54.82      2.14 o 
  -2   8  10       11.61       12.25      1.27 o 
  -1   8  10       96.14       98.71      3.09 o 
   0   8  10        4.65        6.63      1.46 o 
   1   8  10       91.66      100.50      3.12 o 
   2   8  10        3.34        3.51      0.76 o 
   3   8  10       63.17       65.88      1.80 o 
   4   8  10       17.25       20.47      1.50 o 
   5   8  10       13.44       14.60      2.27 o 
  -3   9  10        8.67        9.40      1.31 o 
  -2   9  10       59.44       60.31      2.25 o 
  -1   9  10       23.62       26.59      2.08 o 
   0   9  10       34.54       40.68      2.77 o 
   1   9  10        0.91        0.30      0.69 o 
   2   9  10        5.20        6.09      1.58 o 
   3   9  10        9.26       10.17      1.31 o 
   0  10  10        1.03        1.77      0.92 o 
  -2  -9  11        9.76        9.94      1.54 o 
  -1  -9  11        7.24        7.55      1.39 o 
   0  -9  11       13.93       15.33      1.77 o 
   1  -9  11       23.16       25.81      2.16 o 
  -4  -8  11       10.54       13.25      1.62 o 
  -3  -8  11       23.77       27.04      2.16 o 
  -2  -8  11       28.55       33.51      2.39 o 
  -1  -8  11       20.79       22.03      1.93 o 
   0  -8  11       26.50       29.51      2.23 o 
   1  -8  11       74.39       78.74      3.93 o 
   2  -8  11       66.92       77.51      3.78 o 
  -5  -7  11        5.35        5.67      0.95 o 
  -4  -7  11       17.40       15.72      1.69 o 
  -3  -7  11        7.83        8.24      1.31 o 
  -2  -7  11       42.09       42.84      2.70 o 
  -1  -7  11       70.83       66.72      3.47 o 
   0  -7  11        8.29       10.02      1.39 o 
   1  -7  11       32.42       34.98      2.31 o 
   2  -7  11       13.41       15.02      1.62 o 
   3  -7  11       15.80       17.64      1.69 o 
  -6  -6  11        2.56        2.51      0.81 o 
  -5  -6  11       28.43       31.66      1.61 o 
  -4  -6  11       10.38       10.25      1.01 o 
  -3  -6  11       18.33       19.80      1.77 o 
  -2  -6  11       27.41       27.66      2.00 o 
  -1  -6  11        8.07       10.02      1.31 o 
   0  -6  11       28.15       25.89      1.93 o 
   1  -6  11       10.25       12.56      1.39 o 
   2  -6  11      101.10      111.48      4.62 o 
   3  -6  11       96.21      106.32      4.39 o 
  -6  -5  11       32.44       38.23      1.74 o 
  -5  -5  11        4.56        5.48      0.82 o 
  -4  -5  11       30.60       32.97      2.58 o 
  -3  -5  11        2.31        0.73      0.62 o 
  -2  -5  11       38.28       35.90      1.62 o 
  -1  -5  11       55.87       54.78      2.77 o 
   0  -5  11       13.57       12.94      1.31 o 
   1  -5  11       17.10       16.87      1.54 o 
   2  -5  11       22.95       23.65      1.77 o 
   3  -5  11       87.23       93.45      3.93 o 
   4  -5  11       31.08       27.66      2.00 o 
   5  -5  11        7.07        6.55      1.23 o 
   6  -5  11        4.62        4.93      1.16 o 
  -7  -4  11        4.82        3.14      0.79 o 
  -6  -4  11        0.95        0.99      0.68 o 
  -5  -4  11        3.92        2.45      0.68 o 
  -4  -4  11        2.84        3.06      0.89 o 
  -3  -4  11       16.76       16.92      1.12 o 
  -2  -4  11       27.03       28.00      1.33 o 
  -1  -4  11        7.62        7.29      0.61 o 
   0  -4  11      114.98      112.26      2.64 o 
   1  -4  11        9.10        9.50      0.79 o 
   2  -4  11       11.86       13.46      1.31 o 
   3  -4  11       15.17       16.87      1.62 o 
   4  -4  11       21.97       22.34      1.77 o 
   5  -4  11        6.23        6.09      1.16 o 
   6  -4  11        0.98        1.16      1.00 o 
   7  -4  11        2.04        2.23      1.16 o 
  -7  -3  11       22.50       24.78      1.36 o 
  -6  -3  11       19.95       22.64      1.35 o 
  -5  -3  11        0.70       -0.52      0.52 o 
  -4  -3  11        0.08        0.10      0.47 o 
  -3  -3  11        4.52        3.69      0.48 o 
  -2  -3  11       38.54       39.47      1.19 o 
  -1  -3  11       36.84       35.84      1.14 o 
   0  -3  11        6.52        6.43      0.53 o 
   1  -3  11       22.00       22.42      0.96 o 
   2  -3  11      193.77      194.34      5.07 o 
   3  -3  11        4.05        2.00      0.85 o 
   4  -3  11       14.99       15.56      1.54 o 
   5  -3  11        2.99        4.62      1.08 o 
   6  -3  11       21.10       25.50      2.00 o 
   7  -3  11        3.52        2.85      1.16 o 
  -7  -2  11       10.29       10.50      2.12 o 
  -6  -2  11        2.87        1.41      0.62 o 
  -5  -2  11       13.11       13.36      0.95 o 
  -4  -2  11        5.82        5.40      0.62 o 
  -3  -2  11       20.34       17.99      0.82 o 
  -2  -2  11       88.48       87.99      2.07 o 
  -1  -2  11       45.02       44.01      1.25 o 
   0  -2  11       32.02       30.00      1.00 o 
   1  -2  11       66.32       64.33      1.66 o 
   2  -2  11       40.73       46.25      1.24 o 
   3  -2  11        3.74        3.62      0.92 o 
   4  -2  11        9.47       10.55      1.23 o 
   5  -2  11       22.38       26.12      1.93 o 
   6  -2  11       24.98       24.42      1.93 o 
   7  -2  11        9.53        8.71      1.39 o 
  -7  -1  11       18.90       23.44      1.18 o 
  -6  -1  11        6.11        4.63      0.71 o 
  -5  -1  11        4.55        4.67      0.68 o 
  -4  -1  11       10.37        9.00      0.60 o 
  -3  -1  11       87.88       78.42      1.89 o 
  -2  -1  11        8.46        8.32      0.57 o 
  -1  -1  11       52.86       52.41      1.45 o 
   0  -1  11       36.59       38.11      1.12 o 
   1  -1  11       17.35       17.49      0.76 o 
   2  -1  11      133.73      125.39      3.16 o 
   3  -1  11       41.34       45.74      1.69 o 
   4  -1  11        6.93        5.78      1.08 o 
   5  -1  11       38.69       49.85      2.70 o 
   6  -1  11       38.83       43.30      2.54 o 
   7  -1  11        5.18        6.55      1.31 o 
  -8   0  11        0.01       -0.77      0.77 o 
  -7   0  11       22.29       20.06      2.08 o 
  -6   0  11       30.87       25.38      1.18 o 
  -5   0  11       25.80       24.91      1.19 o 
  -4   0  11       38.70       37.72      1.24 o 
  -3   0  11        7.10        6.35      0.53 o 
  -2   0  11        7.43        5.25      0.57 o 
  -1   0  11      203.48      196.04      3.97 o 
   0   0  11       67.62       70.65      1.70 o 
   1   0  11       11.09       12.63      0.69 o 
   2   0  11       35.73       30.76      1.23 o 
   3   0  11       35.83       38.52      1.54 o 
   4   0  11        7.90        4.04      0.63 o 
   5   0  11        2.71        3.93      1.08 o 
   6   0  11        0.09        0.46      1.00 o 
   7   0  11        0.75        1.77      1.08 o 
  -7   1  11       18.68       23.50      1.85 o 
  -6   1  11        6.23        4.55      1.00 o 
  -5   1  11        4.76        4.98      0.89 o 
  -4   1  11       10.59        9.64      0.63 o 
  -3   1  11       88.33       79.13      2.00 o 
  -2   1  11        8.23        7.57      0.68 o 
  -1   1  11       51.47       51.25      1.48 o 
   0   1  11       35.89       36.81      1.19 o 
   1   1  11       18.41       19.76      1.59 o 
   2   1  11      134.81      117.68      3.46 o 
   3   1  11       40.80       45.65      2.70 o 
   4   1  11        7.24        8.49      0.78 o 
   5   1  11       38.70       47.30      1.93 o 
   6   1  11       39.91       41.37      2.54 o 
   7   1  11        5.34        7.55      1.39 o 
  -7   2  11       10.70       13.33      1.46 o 
  -6   2  11        2.73        2.47      0.92 o 
  -5   2  11       13.33       14.02      1.31 o 
  -4   2  11        5.74        4.72      0.50 o 
  -3   2  11       20.05       18.83      1.62 o 
  -2   2  11       87.99       92.70      2.20 o 
  -1   2  11       45.77       45.13      1.32 o 
   0   2  11       31.08       29.11      1.31 o 
   1   2  11       65.79       60.64      2.06 o 
   2   2  11       39.13       41.15      2.50 o 
   3   2  11        3.31        2.94      0.58 o 
   4   2  11        9.78        8.26      0.78 o 
   5   2  11       21.34       21.67      1.20 o 
   6   2  11       24.96       23.87      1.29 o 
   7   2  11        8.97       10.02      1.54 o 
  -7   3  11       22.27       24.65      1.93 o 
  -6   3  11       19.70       23.88      1.77 o 
  -5   3  11        0.74       -0.62      0.69 o 
  -4   3  11        0.10       -0.28      0.51 o 
  -3   3  11        4.48        4.00      0.46 o 
  -2   3  11       39.66       39.28      1.21 o 
  -1   3  11       38.80       40.41      1.21 o 
   0   3  11        6.14        5.96      0.53 o 
   1   3  11       21.43       21.64      1.50 o 
   2   3  11      193.29      187.98      5.14 o 
   3   3  11        3.58        2.18      0.58 o 
   4   3  11       14.43       15.18      1.02 o 
   5   3  11        2.88        2.93      0.73 o 
   6   3  11       21.05       25.40      1.33 o 
   7   3  11        3.53        2.72      0.74 o 
  -7   4  11        5.21        3.93      1.08 o 
  -6   4  11        1.02        0.31      0.77 o 
  -5   4  11        4.09        2.85      0.92 o 
  -4   4  11        2.77        3.85      0.89 o 
  -3   4  11       15.50       17.05      1.58 o 
  -2   4  11       27.09       28.60      1.39 o 
  -1   4  11        7.84        8.24      1.09 o 
   0   4  11      111.97      107.26      2.55 o 
   1   4  11        9.56        9.49      1.39 o 
   2   4  11       11.22       12.59      0.92 o 
   3   4  11       14.38       16.56      1.12 o 
   4   4  11       22.15       25.46      1.29 o 
   5   4  11        5.96        7.71      0.81 o 
   6   4  11        1.02        0.59      1.00 o 
   7   4  11        2.26        2.17      1.19 o 
  -6   5  11       31.23       36.52      2.39 o 
  -5   5  11        4.44        4.78      1.00 o 
  -4   5  11       29.53       32.39      1.53 o 
  -3   5  11        2.68        2.53      0.64 o 
  -2   5  11       38.15       38.05      1.59 o 
  -1   5  11       55.40       55.65      3.97 o 
   0   5  11       13.55       13.20      0.70 o 
   1   5  11       18.32       19.17      1.35 o 
   2   5  11       22.21       21.67      2.00 o 
   3   5  11       86.11       85.68      2.73 o 
   4   5  11       31.03       30.05      1.42 o 
   5   5  11        7.10        7.95      1.19 o 
   6   5  11        4.58        5.19      0.92 o 
  -6   6  11        2.60        1.39      1.00 o 
  -5   6  11       28.75       30.51      2.08 o 
  -4   6  11       10.37       10.79      1.31 o 
  -3   6  11       19.26       21.07      1.28 o 
  -2   6  11       29.02       29.23      1.44 o 
  -1   6  11        7.23        8.67      1.50 o 
   0   6  11       26.99       24.27      2.23 o 
   1   6  11        9.95        8.86      0.77 o 
   2   6  11      101.47      105.23      6.70 o 
   3   6  11       97.28       94.40      2.97 o 
   4   6  11        1.00        0.80      0.89 o 
   5   6  11       27.33       30.20      2.54 o 
  -5   7  11        5.51        7.40      1.23 o 
  -4   7  11       17.13       16.33      1.62 o 
  -3   7  11        7.31        7.33      0.91 o 
  -2   7  11       42.03       47.00      1.89 o 
  -1   7  11       69.73       70.71      2.74 o 
   0   7  11        7.98        7.70      1.54 o 
   1   7  11       32.12       34.13      2.62 o 
   2   7  11       13.56       15.54      0.97 o 
   3   7  11       14.48       13.05      2.23 o 
   4   7  11        8.20        8.82      3.00 o 
   5   7  11       19.05       18.29      2.00 o 
  -4   8  11       10.52       12.94      1.54 o 
  -3   8  11       23.64       26.98      1.55 o 
  -2   8  11       28.29       32.92      3.93 o 
  -1   8  11       20.83       21.84      1.31 o 
   0   8  11       27.41       30.59      2.62 o 
   1   8  11       74.95       82.67      4.08 o 
   2   8  11       68.20       70.26      3.85 o 
   3   8  11        2.24        2.08      1.27 o 
  -2   9  11       10.29       11.37      1.69 o 
  -1   9  11        7.87       10.25      1.69 o 
   0   9  11       13.79       13.41      1.77 o 
   1   9  11       22.67       20.34      2.08 o 
   2   9  11        1.85        2.31      0.92 o 
  -2  -8  12       26.22       26.96      2.23 o 
  -1  -8  12       12.47        9.48      1.46 o 
   0  -8  12       11.02       11.40      1.54 o 
   1  -8  12        9.35        9.55      1.46 o 
   2  -8  12       47.20       58.63      3.24 o 
  -4  -7  12        9.43        9.78      1.54 o 
  -3  -7  12       11.77       11.40      1.54 o 
  -2  -7  12       16.49       14.95      1.69 o 
  -1  -7  12       24.41       22.88      2.00 o 
   0  -7  12       32.86       38.06      2.47 o 
   1  -7  12       45.77       50.69      2.93 o 
   2  -7  12        5.31        4.78      1.23 o 
  -5  -6  12        0.84        2.22      0.78 o 
  -4  -6  12       54.71       60.24      2.37 o 
  -3  -6  12        6.25        5.16      1.23 o 
  -2  -6  12        4.57        3.78      1.08 o 
  -1  -6  12       12.66        9.25      1.31 o 
   0  -6  12        0.13        0.15      0.92 o 
   1  -6  12       41.22       38.44      2.39 o 
   2  -6  12       14.80       16.18      1.62 o 
  -5  -5  12       10.83        8.82      1.85 o 
  -4  -5  12        2.98        3.39      0.96 o 
  -3  -5  12       28.73       28.16      2.93 o 
  -2  -5  12       23.43       21.21      2.20 o 
  -1  -5  12        5.14        3.24      1.00 o 
   0  -5  12       36.39       39.52      2.31 o 
   1  -5  12       23.75       22.27      1.77 o 
   2  -5  12       48.79       48.07      2.62 o 
  -6  -4  12        5.41        7.61      1.23 o 
  -5  -4  12       11.18       11.74      1.46 o 
  -4  -4  12        3.73        4.45      0.79 o 
  -3  -4  12        9.76       11.62      0.98 o 
  -2  -4  12       26.66       23.89      1.31 o 
  -1  -4  12       26.27       26.65      1.39 o 
   0  -4  12        4.26        5.24      1.00 o 
   1  -4  12       50.71       51.08      1.91 o 
   2  -4  12       25.83       28.13      1.44 o 
   3  -4  12       18.50       18.88      1.85 o 
   4  -4  12       25.29       18.03      1.69 o 
   5  -4  12       16.56       18.80      1.77 o 
   6  -4  12        1.38        0.85      1.08 o 
  -6  -3  12        0.34       -0.26      0.62 o 
  -5  -3  12        0.33       -0.40      0.57 o 
  -4  -3  12        3.39        4.03      0.96 o 
  -3  -3  12        8.52        8.70      1.05 o 
  -2  -3  12       38.12       38.01      1.30 o 
  -1  -3  12        1.28        1.44      0.49 o 
   0  -3  12       45.56       44.82      1.42 o 
   1  -3  12       46.47       43.86      1.39 o 
   2  -3  12       19.84       20.84      1.50 o 
   3  -3  12       10.82        7.55      1.23 o 
   4  -3  12       34.99       39.91      2.39 o 
   5  -3  12        5.11        3.54      1.08 o 
   6  -3  12        0.58        0.62      1.08 o 
  -7  -2  12        1.99        1.03      0.68 o 
  -6  -2  12        2.74        2.02      0.68 o 
  -5  -2  12       17.43       19.72      1.20 o 
  -4  -2  12       39.28       38.87      1.33 o 
  -3  -2  12       54.30       55.76      1.62 o 
  -2  -2  12        5.53        4.98      0.57 o 
  -1  -2  12       63.75       61.13      1.70 o 
   0  -2  12        3.01        2.51      0.52 o 
   1  -2  12       39.94       44.82      1.84 o 
   2  -2  12       21.14       20.36      1.18 o 
   3  -2  12        5.13        3.00      1.08 o 
   4  -2  12       61.47       58.94      3.08 o 
   5  -2  12        9.23        6.70      1.23 o 
   6  -2  12       37.56       42.99      2.70 o 
  -7  -1  12       12.79       14.15      0.98 o 
  -6  -1  12       29.69       32.46      1.49 o 
  -5  -1  12        3.58        1.92      0.62 o 
  -4  -1  12       33.01       36.76      1.70 o 
  -3  -1  12       19.49       20.49      0.97 o 
  -2  -1  12       23.51       25.41      1.03 o 
  -1  -1  12        3.86        2.99      0.58 o 
   0  -1  12       64.49       67.27      3.31 o 
   1  -1  12      105.05      103.22      2.50 o 
   2  -1  12      134.83      137.68      3.92 o 
   3  -1  12       13.89       14.36      1.00 o 
   4  -1  12       12.46       14.87      1.54 o 
   5  -1  12       11.76       10.55      1.46 o 
   6  -1  12        2.41        3.54      1.23 o 
   7  -1  12        0.37       -0.15      1.08 o 
  -7   0  12        0.00       -0.28      0.73 o 
  -6   0  12        8.51        4.85      1.66 o 
  -5   0  12        0.62       -0.46      0.46 o 
  -4   0  12       10.29       11.24      0.72 o 
  -3   0  12       43.39       45.27      1.42 o 
  -2   0  12        0.74        0.47      0.44 o 
  -1   0  12        0.24        1.35      1.39 o 
   0   0  12      114.27      117.04      5.16 o 
   1   0  12       44.66       51.08      2.98 o 
   2   0  12       10.01       11.58      0.91 o 
   3   0  12       15.27       14.74      1.04 o 
   4   0  12      156.46      148.92      4.22 o 
   5   0  12        0.33        0.69      1.00 o 
   6   0  12        8.07        6.55      1.31 o 
   7   0  12        0.08       -1.00      1.00 o 
  -7   1  12       12.72       15.49      1.62 o 
  -6   1  12       29.67       32.67      2.16 o 
  -5   1  12        3.65        3.45      0.59 o 
  -4   1  12       32.98       38.21      1.28 o 
  -3   1  12       19.35       21.28      0.97 o 
  -2   1  12       21.42       21.63      0.98 o 
  -1   1  12        3.76        2.68      0.52 o 
   0   1  12       64.54       67.67      2.54 o 
   1   1  12      107.02      105.11      3.73 o 
   2   1  12      135.11      135.78      5.20 o 
   3   1  12       14.33       12.73      0.94 o 
   4   1  12       12.11       15.32      1.05 o 
   5   1  12       12.77       13.58      1.02 o 
   6   1  12        2.42        3.31      1.16 o 
   7   1  12        0.42        0.62      1.08 o 
  -7   2  12        1.93        3.16      1.00 o 
  -6   2  12        2.65        1.46      0.92 o 
  -5   2  12       18.14       24.96      1.77 o 
  -4   2  12       39.33       39.49      1.26 o 
  -3   2  12       54.85       53.25      1.55 o 
  -2   2  12        5.52        4.91      0.58 o 
  -1   2  12       63.51       61.11      1.68 o 
   0   2  12        3.22        3.44      0.66 o 
   1   2  12       40.49       44.41      1.75 o 
   2   2  12       19.68       18.39      1.13 o 
   3   2  12        5.16        3.23      0.65 o 
   4   2  12       61.10       60.89      3.35 o 
   5   2  12        9.02        8.18      1.62 o 
   6   2  12       36.36       42.55      1.81 o 
  -6   3  12        0.33       -0.23      0.85 o 
  -5   3  12        0.34       -0.31      0.77 o 
  -4   3  12        3.38        3.67      0.74 o 
  -3   3  12        8.19        8.58      0.63 o 
  -2   3  12       36.56       38.39      1.40 o 
  -1   3  12        1.38        1.78      0.49 o 
   0   3  12       44.13       44.58      1.38 o 
   1   3  12       45.85       44.12      1.72 o 
   2   3  12       19.30       21.57      1.24 o 
   3   3  12       11.20       10.05      0.87 o 
   4   3  12       34.89       36.99      1.63 o 
   5   3  12        5.54        4.92      0.77 o 
   6   3  12        0.59        2.28      0.71 o 
  -6   4  12        5.09        8.47      1.23 o 
  -5   4  12       11.60       13.25      1.46 o 
  -4   4  12        3.90        5.14      0.81 o 
  -3   4  12        9.91       11.31      1.00 o 
  -2   4  12       26.15       27.80      1.42 o 
  -1   4  12       27.76       29.69      1.28 o 
   0   4  12        4.18        5.19      0.56 o 
   1   4  12       50.91       51.79      1.91 o 
   2   4  12       26.72       28.79      1.37 o 
   3   4  12       18.06       17.84      1.11 o 
   4   4  12       24.88       22.37      1.25 o 
   5   4  12       16.25       19.80      2.00 o 
   6   4  12        1.30       -0.93      1.58 o 
  -5   5  12       10.60       11.56      1.39 o 
  -4   5  12        2.75        2.11      0.74 o 
  -3   5  12       27.95       26.26      2.77 o 
  -2   5  12       23.25       23.35      1.93 o 
  -1   5  12        5.21        4.53      0.76 o 
   0   5  12       36.47       38.85      3.78 o 
   1   5  12       23.92       20.52      1.13 o 
   2   5  12       48.61       48.09      1.83 o 
   3   5  12        7.88        7.58      1.46 o 
   4   5  12        6.03        8.63      0.85 o 
   5   5  12        4.94        4.76      1.23 o 
  -5   6  12        0.91        0.77      0.92 o 
  -4   6  12       55.06       69.42      3.31 o 
  -3   6  12        6.58        5.43      0.85 o 
  -2   6  12        4.34        3.48      0.74 o 
  -1   6  12       11.70        8.34      0.92 o 
   0   6  12        0.10       -1.00      1.08 o 
   1   6  12       41.01       35.27      2.31 o 
   2   6  12       14.61       15.09      1.03 o 
   3   6  12       11.65       12.29      3.08 o 
   4   6  12        4.25        4.54      1.85 o 
  -4   7  12        9.33       12.79      1.46 o 
  -3   7  12       11.42       11.92      1.23 o 
  -2   7  12       16.05       15.61      1.15 o 
  -1   7  12       24.84       22.80      2.08 o 
   0   7  12       34.20       37.67      2.85 o 
   1   7  12       45.13       48.77      3.16 o 
   2   7  12        4.94        3.94      1.89 o 
   3   7  12        4.93        6.44      1.04 o 
  -2   8  12       26.56       27.82      2.12 o 
  -1   8  12       12.65       12.87      1.77 o 
   0   8  12       11.36       12.87      1.77 o 
   1   8  12        9.17        9.32      1.69 o 
   2   8  12       47.64       55.93      3.47 o 
  -2  -7  13       21.57       19.18      1.93 o 
  -1  -7  13        4.55        5.32      1.23 o 
   0  -7  13       22.57       22.57      2.08 o 
   1  -7  13       20.88       27.04      2.16 o 
  -3  -6  13       14.72       12.40      1.62 o 
  -2  -6  13        1.10        0.15      0.92 o 
  -1  -6  13       29.93       27.81      2.16 o 
   0  -6  13       23.27       24.27      2.00 o 
   1  -6  13        3.11        3.16      1.08 o 
   2  -6  13        6.84       11.56      1.39 o 
  -4  -5  13       29.67       31.90      1.63 o 
  -3  -5  13        2.92        3.48      0.81 o 
  -2  -5  13       10.52       11.46      1.04 o 
  -1  -5  13       20.38       20.57      1.85 o 
   0  -5  13        7.45        5.47      1.16 o 
   1  -5  13       18.65       19.88      1.77 o 
  -5  -4  13       21.77       22.09      1.96 o 
  -4  -4  13        3.11        3.54      0.79 o 
  -3  -4  13       11.25        9.43      1.31 o 
  -2  -4  13        8.13        8.57      1.81 o 
  -1  -4  13       16.77       16.85      1.12 o 
   0  -4  13       19.11       18.49      1.69 o 
   1  -4  13       16.17       16.18      1.54 o 
   2  -4  13       28.64       25.04      2.23 o 
   3  -4  13        6.85        7.01      1.31 o 
   4  -4  13       26.10       26.19      2.23 o 
   5  -4  13        0.31       -1.00      1.00 o 
  -5  -3  13        3.56        3.93      0.82 o 
  -4  -3  13       19.73       23.07      1.33 o 
  -3  -3  13       46.03       47.53      1.93 o 
  -2  -3  13       14.50       13.49      0.83 o 
  -1  -3  13       53.28       56.64      1.72 o 
   0  -3  13       23.92       26.49      1.26 o 
   1  -3  13       41.68       45.23      1.47 o 
   2  -3  13       11.85       11.94      1.46 o 
   3  -3  13       11.50       10.55      1.46 o 
   4  -3  13        0.62        0.31      1.08 o 
   5  -3  13        7.76        8.94      1.46 o 
  -6  -2  13        1.15        1.23      0.65 o 
  -5  -2  13        9.25        9.40      0.95 o 
  -4  -2  13       14.14       14.54      0.89 o 
  -3  -2  13       18.93       17.74      0.97 o 
  -2  -2  13       38.59       39.91      1.38 o 
  -1  -2  13       10.39       11.06      0.88 o 
   0  -2  13       13.31       13.88      0.83 o 
   1  -2  13        2.77        2.56      0.90 o 
   2  -2  13        8.77        8.17      0.85 o 
   3  -2  13        8.07        6.55      1.31 o 
   4  -2  13        6.93        4.93      1.31 o 
   5  -2  13       30.05       28.51      2.31 o 
  -6  -1  13       41.32       44.49      1.76 o 
  -5  -1  13       30.08       37.24      1.63 o 
  -4  -1  13        9.59        7.97      0.71 o 
  -3  -1  13       33.57       38.09      1.35 o 
  -2  -1  13       28.30       25.38      1.72 o 
  -1  -1  13       23.00       23.93      1.06 o 
   0  -1  13       12.00       12.54      0.78 o 
   1  -1  13       17.61       18.53      0.92 o 
   2  -1  13       33.67       32.32      1.51 o 
   3  -1  13       20.49       21.71      1.89 o 
   4  -1  13       38.65       37.44      2.54 o 
   5  -1  13       16.51       17.33      1.77 o 
   6  -1  13        0.85       -0.54      1.08 o 
  -6   0  13        2.07        1.39      1.04 o 
  -5   0  13        0.02       -0.34      0.57 o 
  -4   0  13        0.19        0.39      0.51 o 
  -3   0  13       32.91       29.40      1.18 o 
  -2   0  13      143.10      145.47      3.36 o 
  -1   0  13       42.91       44.17      1.43 o 
   0   0  13       20.13       19.62      1.21 o 
   1   0  13       32.03       27.81      1.40 o 
   2   0  13        1.01        1.05      1.35 o 
   3   0  13       20.92       17.50      1.46 o 
   4   0  13       40.05       45.49      2.66 o 
   5   0  13       57.12       56.01      3.16 o 
   6   0  13        2.17        1.69      1.16 o 
  -6   1  13       41.34       42.37      2.62 o 
  -5   1  13       29.63       36.84      2.39 o 
  -4   1  13        8.79        8.43      0.74 o 
  -3   1  13       34.48       38.41      1.41 o 
  -2   1  13       27.36       25.28      1.08 o 
  -1   1  13       22.73       21.01      0.99 o 
   0   1  13       12.07       13.40      0.94 o 
   1   1  13       16.82       17.80      1.14 o 
   2   1  13       34.20       30.45      1.48 o 
   3   1  13       20.95       20.11      2.27 o 
   4   1  13       38.46       37.81      2.89 o 
   5   1  13       16.39       16.18      1.15 o 
   6   1  13        0.94        0.85      1.16 o 
  -6   2  13        1.26        0.39      0.92 o 
  -5   2  13        9.36        8.17      1.23 o 
  -4   2  13       14.09       15.64      0.85 o 
  -3   2  13       19.85       19.77      0.95 o 
  -2   2  13       37.84       40.54      2.26 o 
  -1   2  13       10.72        9.02      0.71 o 
   0   2  13       13.61       14.96      0.85 o 
   1   2  13        2.85        2.14      0.64 o 
   2   2  13        8.31        8.07      0.83 o 
   3   2  13        8.04        8.16      0.87 o 
   4   2  13        6.61        6.35      1.12 o 
   5   2  13       29.79       28.40      1.50 o 
  -5   3  13        3.39        2.54      1.00 o 
  -4   3  13       18.94       24.89      1.44 o 
  -3   3  13       47.96       52.03      1.50 o 
  -2   3  13       14.00       13.52      1.24 o 
  -1   3  13       53.61       59.19      1.68 o 
   0   3  13       23.74       24.14      2.04 o 
   1   3  13       40.89       43.75      1.80 o 
   2   3  13       11.41       11.07      1.31 o 
   3   3  13       11.57       10.10      1.81 o 
   4   3  13        0.56        1.70      1.16 o 
   5   3  13        7.94       11.78      1.05 o 
  -5   4  13       22.06       24.19      1.85 o 
  -4   4  13        3.12        4.70      0.85 o 
  -3   4  13       12.00       11.85      1.05 o 
  -2   4  13        8.09        8.33      0.91 o 
  -1   4  13       16.59       17.54      0.88 o 
   0   4  13       17.92       17.84      1.11 o 
   1   4  13       16.60       16.49      1.85 o 
   2   4  13       28.31       29.63      2.23 o 
   3   4  13        6.77        5.61      0.84 o 
   4   4  13       25.73       28.33      1.66 o 
   5   4  13        0.35       -0.11      0.69 o 
  -4   5  13       28.44       32.87      1.68 o 
  -3   5  13        2.79        5.10      1.69 o 
  -2   5  13       10.75       12.20      1.02 o 
  -1   5  13       21.09       20.77      1.58 o 
   0   5  13        7.90        5.09      1.04 o 
   1   5  13       19.43       20.00      1.14 o 
   2   5  13       10.00        9.26      1.35 o 
   3   5  13       27.49       27.38      1.44 o 
   4   5  13        0.23       -0.06      1.43 o 
  -3   6  13       15.45       15.55      1.18 o 
  -2   6  13        0.91        0.98      0.70 o 
  -1   6  13       29.52       33.44      2.62 o 
   0   6  13       22.67       24.81      2.47 o 
   1   6  13        2.88        1.72      0.92 o 
   2   6  13        6.75        5.39      0.81 o 
   3   6  13        0.54       -0.31      0.60 o 
  -2   7  13       22.02       21.96      1.37 o 
  -1   7  13        4.40        4.16      1.46 o 
   0   7  13       23.53       29.12      2.62 o 
   1   7  13       21.84       28.97      2.62 o 
   0  -6  14       84.05       95.69      4.47 o 
  -3  -5  14       11.05       13.82      2.31 o 
  -2  -5  14        4.11        5.94      0.90 o 
  -1  -5  14        3.97        3.70      1.16 o 
   0  -5  14        0.14       -0.23      0.85 o 
   1  -5  14       13.80       16.10      1.69 o 
  -4  -4  14        4.92        4.62      1.23 o 
  -3  -4  14        0.68        1.24      0.70 o 
  -2  -4  14       41.36       44.27      1.91 o 
  -1  -4  14        2.93        2.48      0.73 o 
   0  -4  14       15.29       18.80      1.69 o 
   1  -4  14        6.72        5.86      1.16 o 
  -4  -3  14       10.68       11.98      2.31 o 
  -3  -3  14        9.75       12.33      1.09 o 
  -2  -3  14       17.65       21.58      1.31 o 
  -1  -3  14        2.06        2.50      0.83 o 
   0  -3  14       15.31       16.21      0.95 o 
   1  -3  14        8.56       10.02      1.46 o 
   2  -3  14        7.84        7.24      1.39 o 
   3  -3  14        3.23        1.23      1.23 o 
   4  -3  14        3.87        0.62      1.16 o 
  -4  -2  14       19.86       20.51      1.23 o 
  -3  -2  14       49.61       56.72      2.19 o 
  -2  -2  14       17.45       16.64      0.93 o 
  -1  -2  14       16.53       18.10      0.96 o 
   0  -2  14        1.05        1.56      0.75 o 
   1  -2  14       10.34       11.69      0.98 o 
   2  -2  14       11.16       12.88      1.05 o 
   3  -2  14        9.21        5.16      1.46 o 
   4  -2  14       19.36       22.19      2.00 o 
  -5  -1  14       24.18       25.43      1.41 o 
  -4  -1  14        3.08        5.20      0.81 o 
  -3  -1  14        1.82        1.67      0.57 o 
  -2  -1  14       25.84       27.57      1.18 o 
  -1  -1  14       24.39       25.77      1.21 o 
   0  -1  14       13.11       13.07      0.81 o 
   1  -1  14        3.29        5.03      2.70 o 
   2  -1  14        1.55        2.07      0.77 o 
   3  -1  14       12.64       12.03      1.05 o 
   4  -1  14       25.42       27.81      2.31 o 
  -5   0  14        0.43        0.85      0.68 o 
  -4   0  14        8.60        9.11      0.77 o 
  -3   0  14        2.37        3.79      0.70 o 
  -2   0  14        1.23        2.44      0.57 o 
  -1   0  14       14.87       14.13      0.84 o 
   0   0  14        0.45       -0.46      0.46 o 
   1   0  14       27.22       25.15      1.62 o 
   2   0  14        2.89        3.08      0.70 o 
   3   0  14        1.01        0.60      1.50 o 
   4   0  14       32.32       29.54      1.50 o 
   5   0  14       25.89       26.58      2.39 o 
  -5   1  14       24.58       24.30      1.20 o 
  -4   1  14        3.12        4.39      0.83 o 
  -3   1  14        1.52        1.27      0.73 o 
  -2   1  14       26.83       30.19      2.31 o 
  -1   1  14       24.04       23.62      1.32 o 
   0   1  14       13.10       13.42      1.93 o 
   1   1  14        3.35        2.94      0.70 o 
   2   1  14        1.48        2.36      1.66 o 
   3   1  14       12.37       11.08      1.27 o 
   4   1  14       25.17       28.34      2.93 o 
  -4   2  14       19.61       19.69      0.95 o 
  -3   2  14       48.63       54.26      1.81 o 
  -2   2  14       17.62       16.72      0.91 o 
  -1   2  14       16.63       17.59      0.91 o 
   0   2  14        0.94        0.89      0.69 o 
   1   2  14       10.40       10.22      1.00 o 
   2   2  14       11.56       14.05      1.07 o 
   3   2  14        9.29        7.28      0.91 o 
   4   2  14       19.51       22.02      1.73 o 
  -4   3  14       10.76       11.75      1.39 o 
  -3   3  14        9.47       13.41      1.09 o 
  -2   3  14       18.24       21.38      1.63 o 
  -1   3  14        2.39        1.94      0.60 o 
   0   3  14       15.31       15.15      1.43 o 
   1   3  14        8.34        8.83      0.94 o 
   2   3  14        7.63        7.05      1.35 o 
   3   3  14        3.27        2.73      1.19 o 
   4   3  14        3.94        1.68      0.72 o 
  -3   4  14        0.76       -0.40      0.64 o 
  -2   4  14       40.87       48.62      2.77 o 
  -1   4  14        2.67        3.11      0.71 o 
   0   4  14       15.39       17.22      1.17 o 
   1   4  14        6.91        6.71      2.08 o 
   2   4  14       18.17       19.95      2.08 o 
   3   4  14        0.46        0.99      1.39 o 
  -3   5  14       11.02       16.18      1.62 o 
  -2   5  14        4.13        7.31      1.12 o 
  -1   5  14        4.37        4.24      1.46 o 
   0   5  14        0.14        0.03      0.61 o 
   1   5  14       14.71       18.49      1.20 o 
   2   5  14        7.00        5.57      0.89 o 
   0   6  14       83.33       90.91      4.70 o 
  -1  -4  15       18.70       21.92      1.42 o 
   0  -4  15       16.92       20.26      1.93 o 
  -2  -3  15        6.37        8.36      0.95 o 
  -1  -3  15        1.44        1.67      0.70 o 
   0  -3  15       16.07       17.27      1.22 o 
   1  -3  15        8.59        5.78      1.46 o 
   2  -3  15        9.76       10.48      1.62 o 
  -3  -2  15        7.05        5.12      0.84 o 
  -2  -2  15        2.26        2.16      0.62 o 
  -1  -2  15       21.13       26.13      1.20 o 
   0  -2  15       12.49       13.59      0.90 o 
   1  -2  15        3.92        6.10      0.92 o 
   2  -2  15        2.65        2.38      0.80 o 
  -3  -1  15        8.73        9.67      0.80 o 
  -2  -1  15        2.13        1.38      0.57 o 
  -1  -1  15        0.50       -0.49      0.49 o 
   0  -1  15        6.14        5.64      0.87 o 
   1  -1  15        2.05        2.43      0.78 o 
   2  -1  15        6.56        7.92      1.04 o 
   3  -1  15       15.17       15.03      1.20 o 
  -3   0  15        0.17       -0.47      0.47 o 
  -2   0  15        0.62        0.47      0.54 o 
  -1   0  15       18.77       20.09      1.05 o 
   0   0  15        1.28        1.03      0.89 o 
   1   0  15       14.50       13.02      1.73 o 
   2   0  15        5.68        8.87      1.00 o 
   3   0  15        9.09        8.17      1.50 o 
  -3   1  15        8.71       11.08      1.03 o 
  -2   1  15        2.17        2.92      0.96 o 
  -1   1  15        0.49        0.69      0.51 o 
   0   1  15        6.29        6.31      0.89 o 
   1   1  15        2.05        0.06      0.68 o 
   2   1  15        6.55        7.83      0.96 o 
   3   1  15       14.87       15.95      1.24 o 
  -3   2  15        7.23        5.97      1.30 o 
  -2   2  15        2.22        3.84      1.16 o 
  -1   2  15       21.15       26.62      1.46 o 
   0   2  15       12.46       14.55      1.15 o 
   1   2  15        3.63        5.35      1.69 o 
   2   2  15        2.49        0.87      1.23 o 
  -2   3  15        6.05        6.31      0.67 o 
  -1   3  15        1.50        2.08      0.77 o 
   0   3  15       16.60       18.54      1.22 o 
   1   3  15        8.71        8.27      0.94 o 
   2   3  15        9.98       10.49      1.66 o 
  -1   4  15       19.12       23.11      1.54 o 
   0   4  15       16.89       21.06      1.85 o 
                                                 
